# Supplementary material for: Insect collecting bias in Arizona with a preliminary checklist of the beetles from the Sand Tank Mountains
Source: Biodivers Data J. 2023 Jun 28;11:e101960. doi: 10.3897/BDJ.11.e101960 (PMC10323768; doi:10.3897/BDJ.11.e101960)
Supplement: Supplementary material 1 — Arizona insect occurrence data annotated by which ecoregion or mountain range they occur within [file bdj-11-e101960-s001.zip]

Archive with 4 entries (4 files):
- Insect_records_Mountains.csv
- __MACOSX/._Insect_records_Mountains.csv
- Insect_records_EcoRegion.csv
- __MACOSX/._Insect_records_EcoRegion.csv
