# Supplementary material for: Insect collecting bias in Arizona with a preliminary checklist of the beetles from the Sand Tank Mountains
Source: Biodivers Data J. 2023 Jun 28;11:e101960. doi: 10.3897/BDJ.11.e101960 (PMC10323768; doi:10.3897/BDJ.11.e101960)
Supplement: Supplementary material 2 — Arizona ecoregion data [file bdj-11-e101960-s002.csv]

	NA_L3CODE	NA_L3NAME	NA_L2CODE	NA_L2NAME	NA_L1CODE	NA_L1NAME	NA_L3KEY	NA_L2KEY	NA_L1KEY	area_km2	insectTaxa	insectCount	insectEvents
1	10.1.6	Colorado Plateaus	10.1	COLD DESERTS	10	NORTH AMERICAN DESERTS	10.1.6 Colorado Plateaus	10.1 COLD DESERTS	10 NORTH AMERICAN DESERTS	8872	842	10348	401
2	10.1.7	Arizona/New Mexico Plateau	10.1	COLD DESERTS	10	NORTH AMERICAN DESERTS	10.1.7 Arizona/New Mexico Plateau	10.1 COLD DESERTS	10 NORTH AMERICAN DESERTS	80926	3411	28524	1755
3	10.2.1	Mojave Basin and Range	10.2	WARM DESERTS	10	NORTH AMERICAN DESERTS	10.2.1 Mojave Basin and Range	10.2 WARM DESERTS	10 NORTH AMERICAN DESERTS	15710	1154	8080	651
4	10.2.2	Sonoran Desert	10.2	WARM DESERTS	10	NORTH AMERICAN DESERTS	10.2.2 Sonoran Desert	10.2 WARM DESERTS	10 NORTH AMERICAN DESERTS	88693	9075	155255	7724
5	12.1.1	Madrean Archipelago	12.1	WESTERN SIERRA MADRE PIEDMONT	12	SOUTHERN SEMIARID HIGHLANDS	12.1.1 Madrean Archipelago	12.1 WESTERN SIERRA MADRE PIEDMONT	12 SOUTHERN SEMIARID HIGHLANDS	38614	15325	375131	8370
6	13.1.1	Arizona/New Mexico Mountains	13.1	UPPER GILA MOUNTAINS	13	TEMPERATE SIERRAS	13.1.1 Arizona/New Mexico Mountains	13.1 UPPER GILA MOUNTAINS	10 NORTH AMERICAN DESERTS	62418	10308	124095	5725
