# Supplementary material for: Insect collecting bias in Arizona with a preliminary checklist of the beetles from the Sand Tank Mountains
Source: Biodivers Data J. 2023 Jun 28;11:e101960. doi: 10.3897/BDJ.11.e101960 (PMC10323768; doi:10.3897/BDJ.11.e101960)
Supplement: Supplementary material 3 — Arizona mountain range data [file bdj-11-e101960-s003.csv]

	WKT	ID..peakba	MapID	County	MountainRa	HighpointP	Prominence	Prominence.m	Elev.ft	Elev.m	EL.method	TopoMap7.5	LandStatus	PeakPoint	LatPeakPoi	LongPeakPo	Notes	Area_m2	Area_km2	taxa	count	collEvent	plantTaxa	plantCount
1	MULTIPOLYGON (((-111.63829 35.427769,-111.607391 35.417138,-111.596404 35.371239,-111.597778 35.331476,-111.589538 35.28721,-111.563445 35.281604,-111.579238 35.227215,-111.606704 35.221606,-111.659576 35.239554,-111.682235 35.283847,-111.704208 35.278802,-111.733047 35.289451,-111.723434 35.336517,-111.693221 35.380757,-111.63829 35.427769)))	133	1	Coconino	San Francisco Peaks	Humphreys Peak	6040	1841	12637	3852	BM	Humphreys Peak	CONF	35.346320, -111.678433	35.34632	-111.678433		204238821	204.238821	752	5200	697	1321	7364
2	MULTIPOLYGON (((-109.449139 33.918324,-109.451886 33.88826,-109.434033 33.838085,-109.333783 33.824395,-109.21568 33.856333,-109.141522 33.820973,-109.104443 33.7582,-109.048138 33.742214,-109.093457 33.678437,-109.140149 33.614416,-109.217053 33.55607,-109.175854 33.44499,-109.210187 33.337209,-109.285718 33.30393,-109.381848 33.299339,-109.513684 33.265134,-109.523297 33.34777,-109.515057 33.43…	188	2	Apache	White Mountains	Mount Baldy	4721	1439	11420	3481	Inter.	Mount Baldy	ANF	33.90615877456505, -109.56282678874447	33.90615877	-109.5628268		3965838395	3965.838395	1010	4907	754	1337	5143
3	MULTIPOLYGON (((-110.111852 32.804277,-110.045934 32.831976,-109.875646 32.790425,-109.776769 32.765023,-109.738317 32.677215,-109.713597 32.598577,-109.688878 32.503657,-109.716344 32.448047,-109.710851 32.417911,-109.713597 32.373848,-109.793248 32.394722,-109.886632 32.561547,-109.916845 32.621713,-110.007482 32.670279,-110.114598 32.711886,-110.133824 32.771951,-110.111852 32.804277)))	118	3	Graham	Pinaleno Mountains	Mt Graham	6319	1926	10724	3269	BM	Mt Graham	CNF	32.701625652499224, -109.87151133049092	32.70162565	-109.8715113		953600627	953.600627	1220	6301	705	1067	3332
4	MULTIPOLYGON (((-109.044827 36.489797,-109.043453 36.224058,-109.076412 36.224058,-109.125164 36.26227,-109.14439 36.296343,-109.177349 36.336732,-109.180782 36.392577,-109.217175 36.450592,-109.300945 36.547187,-109.257 36.577521,-109.134777 36.536154,-109.044827 36.489797)))	37	4	Apache	Chuska Mountains	Roof Butte	3140	957	9820	2993	Inter.	Roof Butte	NIR	36.46087438523611, -109.09618954153203	36.46087439	-109.0961895	extends into New Mexico	457544378	457.544378	186	556	77	545	1155
5	MULTIPOLYGON (((-109.326288 31.548653,-109.335317 31.527244,-109.392308 31.567621,-109.441747 31.598038,-109.448613 31.686308,-109.46166 31.755229,-109.460973 31.831682,-109.452733 31.88592,-109.474019 31.937914,-109.4596 31.958306,-109.425267 32.005482,-109.432134 32.060782,-109.487065 32.124771,-109.403295 32.179417,-109.314031 32.170118,-109.23026 32.134656,-109.210245 32.06436,-109.161493 32.…	35	5	Cochise	Chiricahua Mountains	Chiricahua Peak	5148	1569	9759	2975	BM	Chiricahua Peak	CNF	31.84633517380535, -109.2914082024551	31.84633517	-109.2914082		1812347489	1812.347489	6663	117397	10837	2386	15952
6	MULTIPOLYGON (((-110.301623 31.492159,-110.28789 31.471664,-110.258364 31.421286,-110.222658 31.378501,-110.229525 31.334525,-110.297503 31.335698,-110.346941 31.335698,-110.391573 31.348013,-110.405993 31.385536,-110.442385 31.429489,-110.485644 31.467565,-110.495943 31.527283,-110.457491 31.558884,-110.4005 31.565905,-110.359301 31.54367,-110.301623 31.492159)))	69	6	Cochise	Huachuca Mountains	Miller Peak LO	5007	1526	9466	2885	VABM	Miller Peak	CNF	31.392657202461162, -110.29285732464821	31.3926572	-110.2928573		400674609	400.674609	4418	31770	4678	1630	8758
7	MULTIPOLYGON (((-110.811244 31.857701,-110.764552 31.926494,-110.701254 31.928933,-110.687521 31.893961,-110.730093 31.825727,-110.74108 31.769702,-110.707434 31.728829,-110.684775 31.695534,-110.71224 31.677421,-110.72666 31.631831,-110.769232 31.540583,-110.817984 31.518343,-110.888708 31.4879,-110.918921 31.494341,-110.9354 31.525952,-110.93952 31.551116,-110.94158 31.579784,-110.9354 31.60317…	138	7	Santa Cruz	Santa Rita Mountains	Mt Wrightson	4590	1399	9456	2882	BM	Mt Wrightson	CNF	31.69579110244554, -110.8481008989396	31.6957911	-110.8481009		755079748	755.079748	3999	30430	4982	1685	8402
8	MULTIPOLYGON (((-109.100943 36.860663,-109.094763 36.857366,-109.056311 36.814501,-109.094077 36.780961,-109.157248 36.734751,-109.226599 36.684658,-109.274665 36.694019,-109.286338 36.739153,-109.287711 36.773811,-109.265738 36.804055,-109.240332 36.84363,-109.221793 36.84363,-109.203253 36.855169,-109.165488 36.890873,-109.100943 36.860663)))	29	8	Apache	Carrizo Mountains	Pastora Peak	2687	819	9407	2867	BM	Pastora Peak	NIR	36.790173272698645, -109.1648467254254	36.79017327	-109.1648467		265894672	265.894672	1	2	1	99	124
9	MULTIPOLYGON (((-110.841446 32.586572,-110.756302 32.601613,-110.726089 32.616652,-110.679398 32.581944,-110.606613 32.575,-110.573654 32.493955,-110.559922 32.485847,-110.525589 32.444135,-110.547562 32.34093,-110.602493 32.303794,-110.687637 32.26432,-110.704117 32.277093,-110.734329 32.303794,-110.785141 32.303794,-110.841446 32.318883,-110.912857 32.336289,-110.962296 32.354852,-110.967789 32…	136	9	Pima	Santa Catalina Mountains	Mt Lemmon	5157	1572	9171	2795	BM	Mt Lemmon	CNF	32.443343856788445, -110.78812221129978	32.44334386	-110.7881222		1013529577	1013.529577	3364	22785	3271	1996	14922
10	MULTIPOLYGON (((-110.603286 32.301571,-110.523635 32.318981,-110.464584 32.292284,-110.419265 32.318981,-110.37532 32.274869,-110.328628 32.212148,-110.360213 32.085411,-110.394546 32.035365,-110.470077 32.005092,-110.553847 32.029544,-110.666457 32.017901,-110.685683 32.041186,-110.619765 32.091228,-110.626632 32.126125,-110.704909 32.119147,-110.717269 32.14822,-110.724136 32.184257,-110.663711…	127	10	Pima	Rincon Mountains	Mica Mountain	4608	1405	8664	2641	Spot	Mica Mountain	SNP	32.219686882899076, -110.54341522689482	32.21968688	-110.5434152		928787193	928.787193	1087	5647	827	1319	6071
11	MULTIPOLYGON (((-113.870864 35.17501,-113.796706 35.127851,-113.739028 35.114371,-113.717055 35.042445,-113.697829 34.923177,-113.65663 34.758618,-113.750014 34.652495,-113.837905 34.638937,-113.972487 34.758618,-114.049391 34.871365,-114.087844 35.004208,-114.079604 35.132343,-113.975234 35.1795,-113.870864 35.17501)))	70	11	Mohave	Hualapai Mountains	Hualapai Peak	4439	1353	8417	2566	BM	Hualapai Peak	HMCP	35.07496754884983, -113.90082322385662	35.07496755	-113.9008232		1664207582	1664.207582	320	1242	243	1014	3692
12	MULTIPOLYGON (((-109.505447 32.134517,-109.582985 32.15169,-109.650276 32.168547,-109.671562 32.203415,-109.72512 32.260917,-109.784858 32.292266,-109.769066 32.310258,-109.706581 32.329987,-109.591224 32.309678,-109.513 32.294276,-109.389403 32.208331,-109.505447 32.134517)))	48	12	Cochise	Dos Cabezas Mountains	Dos Cabezas Peaks	3249	990	8340	2542	Inter.	Dos Cabezas	BLM	32.223264686680025, -109.611390296206	32.22326469	-109.6113903		435401232	435.401232	149	426	79	347	551
13	MULTIPOLYGON (((-110.153133 33.091349,-110.190212 33.040711,-110.176479 32.967003,-110.100948 32.980828,-110.077602 32.964698,-110.138027 32.850557,-110.225918 32.792854,-110.324795 32.856325,-110.36874 32.913987,-110.430538 33.047618,-110.462124 33.122409,-110.397579 33.122409,-110.35638 33.148858,-110.153133 33.091349)))	140	13	Graham	Santa Teresa Mountains	Mount Turnbull	3562	1086	8282	2524	BM	Mount Turnbull	SCIR	33.07387506180637, -110.26092371152009	33.07387506	-110.2609237		777931172	777.931172	185	636	32	794	1808
14	MULTIPOLYGON (((-113.037813 36.475807,-113.070772 36.412838,-113.050173 36.355348,-113.066652 36.319948,-113.085878 36.226948,-113.138063 36.202572,-113.216341 36.205897,-113.210848 36.259068,-113.234194 36.311096,-113.301485 36.348712,-113.301485 36.442672,-113.24518 36.423889,-113.201235 36.417259,-113.133944 36.465868,-113.092745 36.498994,-113.037813 36.475807)))	179	14	Mohave	Unikaret Mountains	Mount Trumbull	2969	905	8038	2450	BM	Mt Trumbull NW	KNF	36.40991867687222, -113.13831471341925	36.40991868	-113.1383147		467302680	467.30268	28	95	15	440	866
15	MULTIPOLYGON (((-113.708881 36.998968,-113.73257 36.963588,-113.765873 36.938896,-113.749737 36.934505,-113.750766 36.924076,-113.720897 36.904861,-113.753856 36.846638,-113.777202 36.79057,-113.83076 36.736663,-113.871959 36.698134,-113.895305 36.701437,-113.936504 36.690426,-113.973583 36.671703,-113.977702 36.615507,-114.012035 36.55927,-114.039501 36.547135,-114.04362 36.673906,-114.017528 36…	182	15	Mohave	Virgin Mountains	Mount Bangs	2892	881	8016	2443	BM	Mount Bangs	BLM	36.792437959415565, -113.8549162150396	36.79243796	-113.8549162		511879663	511.879663	83	218	49	611	1654
16	MULTIPOLYGON (((-112.307569 33.980099,-112.304822 34.021416,-112.350141 34.076033,-112.421552 34.088214,-112.431165 34.148471,-112.431165 34.227989,-112.438032 34.292685,-112.519056 34.360732,-112.523176 34.418528,-112.47511 34.472888,-112.406446 34.529476,-112.332288 34.557755,-112.308942 34.518161,-112.295209 34.462698,-112.249891 34.399267,-112.280103 34.351662,-112.223798 34.239343,-112.16886…	21	16	Yavapai	Bradshaw Mountains	Mt Union	2940	896	7979	2432	BM	Groom Creek	PNF	34.41491881504159, -112.40437703115381	34.41491882	-112.404377		1159137494	1159.137494	241	882	177	845	2235
17	MULTIPOLYGON (((-111.481495 34.221007,-111.436176 34.122157,-111.400471 34.035711,-111.346913 33.971957,-111.363392 33.892198,-111.334553 33.824914,-111.239796 33.726744,-111.205464 33.659331,-111.250782 33.601015,-111.366139 33.603303,-111.438923 33.583856,-111.438923 33.603303,-111.43755 33.665046,-111.522694 33.69133,-111.583119 33.674189,-111.625691 33.739307,-111.610584 33.815787,-111.605091…	85	17	Yavapai, Gila	Mazatzal Mountains	Mazatzal Peak	3943	1202	7908	2410	BM	Mazatzal Peak	TNF	34.06228811328259, -111.46156874567122	34.06228811	-111.4615687		1790896326	1790.896326	1090	5242	557	1617	7838
18	MULTIPOLYGON (((-110.813508 33.201884,-110.828614 33.20648,-110.879426 33.247836,-110.934357 33.270802,-110.968689 33.31098,-110.992035 33.336225,-110.963196 33.349992,-110.909638 33.367197,-110.864319 33.382106,-110.810761 33.370638,-110.755829 33.328193,-110.746216 33.293763,-110.775055 33.270802,-110.813508 33.201884)))	117	18	Gila	Pinal Mountains	Pinal Peak	4090	1247	7848	2392	BM	Pinal Peak	TNF	33.282207336630286, -110.82130684276926	33.28220734	-110.8213068		255937880	255.93788	449	1724	203	680	2363
19	MULTIPOLYGON (((-111.184134 33.790572,-111.185508 33.8499,-111.2116 33.904627,-111.273398 33.957041,-111.278891 34.028773,-111.237693 34.083386,-111.197867 34.132279,-111.141562 34.164102,-111.060538 34.168647,-111.008353 34.145919,-111.023459 34.084523,-110.931449 34.089072,-110.876517 34.017391,-110.909476 33.957041,-110.89025 33.913745,-110.844931 33.840775,-110.818839 33.764318,-110.909476 33…	147	19	Gila	Sierra Ancha	Aztec Peak	2468	752	7748	2362	Spot	Aztec Peak	TNF	33.812233436520486, -110.90560878612884	33.81223344	-110.9056088		1456106411	1456.106411	569	2286	364	1414	5214
20	MULTIPOLYGON (((-111.620815 31.854018,-111.598842 31.881135,-111.584766 31.891921,-111.560734 31.883759,-111.535328 31.854602,-111.511295 31.803847,-111.515072 31.777291,-111.533954 31.730618,-111.580646 31.68038,-111.607082 31.668692,-111.615068 31.627991,-111.596872 31.576819,-111.586916 31.563071,-111.580393 31.497521,-111.655581 31.522107,-111.695749 31.594659,-111.693689 31.62419,-111.692045…	10	20	Pima	Baboquivari Mountains	Baboquivari Peak	4194	1278	7734	2357	BM	Baboquivari Peak	TOIR	31.7913720730239, -111.57595419464548	31.79137207	-111.5759542		402182391	402.182391	1073	4381	577	488	922
21	MULTIPOLYGON (((-110.439645 31.731166,-110.460244 31.748685,-110.47947 31.760946,-110.507623 31.787214,-110.517236 31.817559,-110.500069 31.863058,-110.470544 31.911449,-110.430718 31.920192,-110.393639 31.921357,-110.356561 31.900957,-110.351067 31.861892,-110.349351 31.842353,-110.35862 31.833311,-110.36686 31.797719,-110.37304 31.75394,-110.395013 31.724742,-110.373727 31.695535,-110.394326 31…	187	21	Cochise	Whetstone Mountains	Apache Peak	2886	880	7711	2350	BM	Apache Peak	CNF	31.824724557344393, -110.42905129411461	31.82472456	-110.4290513		264193065	264.193065	171	324	113	300	712
22	MULTIPOLYGON (((-110.610342 32.988656,-110.529318 32.92528,-110.484 32.882619,-110.405722 32.851475,-110.370016 32.793773,-110.309592 32.732567,-110.239554 32.651665,-110.188742 32.539438,-110.191489 32.422432,-110.213461 32.330808,-110.313712 32.315721,-110.345297 32.371412,-110.35491 32.428228,-110.37551 32.511648,-110.413962 32.582263,-110.481253 32.711771,-110.540305 32.788001,-110.633688 32.…	54	22	Graham	Galiuro Mountains	Bassett Peak	3123	952	7663	2336	BM	Bassett Peak	CNF	32.50611391395808, -110.27982561039288	32.50611391	-110.2798256		1202819157	1202.819157	378	1316	181	526	906
23	MULTIPOLYGON (((-110.151603 32.456488,-110.131691 32.479661,-110.092552 32.462861,-110.053413 32.447797,-110.025947 32.419399,-110.017021 32.374757,-109.995735 32.337635,-109.932563 32.302238,-109.944923 32.267989,-109.979942 32.227919,-110.038994 32.218044,-110.086372 32.240697,-110.094612 32.277859,-110.149543 32.29063,-110.190056 32.328932,-110.200355 32.376497,-110.151603 32.456488)))	192	23	Cochise	Winchester Mountains	Reiley Peak	2320	707	7631	2326	BM	Reiley Peak	CNF	32.388788829472276, -110.10765460822601	32.38878883	-110.1076546		406757784	406.757784	38	84	35	46	57
24	MULTIPOLYGON (((-109.914618 33.304383,-110.263434 33.499282,-110.351324 33.494701,-110.541525 33.509016,-110.589591 33.633736,-110.521612 33.7754,-110.432348 33.844434,-110.329352 33.901444,-110.17829 33.80108,-110.013495 33.627447,-109.738836 33.407619,-109.598761 33.226301,-109.667425 33.155048,-109.73609 33.214813,-109.914618 33.304383)))	102	24	Graham	Natanes Mountains	P7540 ft	1490	454	7540	2298	Inter.	Natanes Mts. NW	SCIR	33.40578099253465, -109.92386373475301	33.40578099	-109.9238637		2719609767	2719.609767	137	450	56	285	410
25	MULTIPOLYGON (((-109.968933 32.035692,-109.939407 32.01164,-109.945587 31.967962,-109.918121 31.942911,-109.911255 31.90503,-109.931854 31.876463,-109.886536 31.84147,-109.86525 31.800046,-109.896835 31.774949,-109.918808 31.794977,-109.943527 31.819485,-109.960007 31.84107,-110.019745 31.853319,-110.043091 31.892388,-110.05957 31.939015,-110.037598 31.991443,-110.010818 32.027542,-109.968933 32.…	49	25	Cochise	Dragoon Mountains	Mount Glenn	5007	1526	7523	2293	BM	Cochise Stronghold	CNF	31.951743847767762, -109.9868039276549	31.95174385	-109.9868039		255469485	255.469485	793	4271	324	659	1757
26	MULTIPOLYGON (((-113.294946 34.873181,-113.360864 34.878814,-113.364297 34.915984,-113.336144 34.964954,-113.310738 35.001522,-113.279839 34.995897,-113.235207 34.975082,-113.232461 34.926118,-113.250314 34.901906,-113.294946 34.873181)))	96	26	Yavapai	Mohon Mountains	Mohon Peak	2059	628	7502	2287	BM	Mohon Peak	AZSL	34.94879837116353, -113.2990041073264	34.94879837	-113.2990041		123204086	123.204086	NA	NA	NA	1	1
27	MULTIPOLYGON (((-109.930142 31.599206,-109.886197 31.61558,-109.850491 31.528999,-109.792813 31.414214,-109.77908 31.341522,-109.836759 31.376703,-109.905423 31.402493,-109.993314 31.369668,-110.050992 31.454053,-110.050992 31.505585,-109.930142 31.599206)))	99	27	Cochise	Mule Mountains	Fissure Peak	2675	815	7360	2243	Inter.	Bisbee	BLM	31.446903233388074, -109.96398031276507	31.44690323	-109.9639803		433305856	433.305856	503	1930	386	634	1836
28	MULTIPOLYGON (((-110.091372 33.337641,-109.974642 33.283465,-109.779635 33.180082,-109.63544 33.106491,-109.565402 33.05471,-109.537936 32.968341,-109.491244 32.90495,-109.511843 32.874967,-109.584628 32.841513,-109.709597 32.897115,-109.84418 32.99392,-109.976016 33.09062,-110.138064 33.2056,-110.258914 33.267627,-110.333071 33.30551,-110.301486 33.361731,-110.206729 33.396134,-110.091372 33.337…	56	28	Graham	Gila Mountains	Bryce Mountain	2238	682	7302	2226	BM	Bryce Mountain	BLM	33.01988957868525, -109.6722852977531	33.01988958	-109.6722853		1559853903	1559.853903	177	609	69	683	1314
29	MULTIPOLYGON (((-113.032463 34.750447,-113.061302 34.797825,-113.066795 34.881233,-113.01049 35.02868,-112.947319 35.136565,-112.851189 35.096125,-112.691887 34.97581,-112.712486 34.95105,-112.723472 34.892498,-112.730339 34.805718,-112.658928 34.752704,-112.664421 34.656741,-112.715233 34.585544,-112.6809 34.501837,-112.654808 34.461084,-112.70974 34.429374,-112.816856 34.512022,-112.903374 34.5…	137	29	Yavapai	Santa Maria Mountains	Hyde Creek Mtn	1650	503	7270	2216	BM	Camp Wood	PNF	34.8351595297926, -112.9185112256572	34.83515953	-112.9185112		1808509715	1808.509715	430	2257	442	851	1890
30	MULTIPOLYGON (((-110.789811 31.338915,-110.82689 31.361199,-110.829636 31.397544,-110.821397 31.447935,-110.791184 31.49947,-110.754105 31.532251,-110.688187 31.541614,-110.640122 31.501812,-110.649735 31.464336,-110.675828 31.425673,-110.679948 31.40106,-110.656602 31.364716,-110.645615 31.336569,-110.789811 31.338915)))	110	30	Santa Cruz	Patagonia Mountains	Mt Washington	1709	521	7221	2201	Spot	Duquesne	CNF	31.353432945063325, -110.72546599165229	31.35343295	-110.725466		310978357	310.978357	1403	5689	803	623	1282
31	MULTIPOLYGON (((-109.479118 31.716608,-109.468819 31.654088,-109.475685 31.595035,-109.539543 31.574563,-109.557396 31.634797,-109.586922 31.707846,-109.580742 31.785506,-109.518257 31.777918,-109.479118 31.716608)))	167	31	Cochise	Swisshelm Mountains	Swisshelm Mountain	2025	617	7185	2190	BM	Swisshelm Mountain	BLM	31.67436231290741, -109.53544654690936	31.67436231	-109.5354465		184151260	184.15126	114	341	47	217	261
32	MULTIPOLYGON (((-112.53773 34.658196,-112.508891 34.6421,-112.492755 34.6195,-112.515758 34.600286,-112.548717 34.564105,-112.536014 34.53102,-112.507518 34.515745,-112.503741 34.497353,-112.510951 34.461694,-112.542537 34.433382,-112.566226 34.426019,-112.601245 34.439611,-112.654803 34.469619,-112.673686 34.509519,-112.673343 34.545724,-112.646907 34.572019,-112.618755 34.58587,-112.580646 34.6…	155	32	Yavapai	Sierra Prieta	West Spruce Mtn	1189	362	7180	2188	Inter.	Iron Springs	PNF	34.53815220666582, -112.58991268093908	34.53815221	-112.5899127		245003434	245.003434	323	990	169	502	1003
33	MULTIPOLYGON (((-114.154889 35.700344,-114.091718 35.684729,-114.077985 35.573107,-114.075238 35.503824,-113.992841 35.456855,-114.0258 35.371795,-114.058759 35.313545,-114.023053 35.221603,-114.083478 35.160999,-114.127424 35.172225,-114.13841 35.214871,-114.165876 35.309062,-114.190595 35.394188,-114.283979 35.396427,-114.300458 35.483698,-114.154889 35.700344)))	33	33	Mohave	Cerbat Mountains	Mt Tipton	3629	1106	7153	2180	BM	Mt Tipton	BLM	35.53871332662381, -114.1927668687783	35.53871333	-114.1927669		837916200	837.9162	134	456	80	523	1792
34	MULTIPOLYGON (((-111.620187 31.865155,-111.6607 31.861656,-111.693659 31.872735,-111.714945 31.927532,-111.707391 31.971229,-111.668939 32.006754,-111.63186 32.006754,-111.559076 31.999767,-111.55221 31.971229,-111.565256 31.933359,-111.524744 31.921121,-111.54603 31.901887,-111.578302 31.897806,-111.620187 31.865155)))	125	34	Pima	Quinlan Mountains	Kitt Peak	2092	638	6883	2098	BM	Kitt Peak	TOIR	31.964924752365526, -111.59957577751906	31.96492475	-111.5995758		203138152	203.138152	250	1215	119	258	444
35	MULTIPOLYGON (((-110.072002 32.125727,-110.056895 32.087921,-110.065822 32.062903,-110.087108 32.04428,-110.104961 32.026817,-110.13174 32.010516,-110.177745 32.032056,-110.194911 32.079777,-110.190791 32.108862,-110.157832 32.150729,-110.122127 32.163518,-110.082301 32.151892,-110.072002 32.125727)))	79	35	Cochise	Little Dragoon Mountains	Mae West Peaks	2026	618	6732	2052	BM	Dragoon	AZSL	32.1000413313394, -110.1221637607802	32.10004133	-110.1221638		154018758	154.018758	263	566	84	211	558
36	MULTIPOLYGON (((-113.74707 35.521465,-113.827702 35.537856,-113.871647 35.588685,-113.943745 35.653433,-113.967778 35.693594,-114.054295 35.743768,-114.093434 35.789454,-114.085881 35.832887,-114.002796 35.877965,-113.906666 35.84068,-113.860661 35.79558,-113.809555 35.763643,-113.784149 35.748598,-113.720978 35.718499,-113.650253 35.659384,-113.615234 35.624229,-113.582275 35.574539,-113.576096 …	100	36	Mohave	Music Mountains	P6697 ft	1417	432	6697	2041	Spot	Music Mountains NE	BLM	35.65582222256004, -113.83729935146326	35.65582222	-113.8372994		916880148	916.880148	37	57	24	381	993
37	MULTIPOLYGON (((-113.684664 35.352878,-113.656512 35.370237,-113.630419 35.421173,-113.574114 35.373596,-113.482791 35.282283,-113.473178 35.238551,-113.488284 35.199845,-113.483477 35.180204,-113.523303 35.177959,-113.542529 35.166734,-113.596774 35.175714,-113.556262 35.262102,-113.592654 35.285086,-113.6263 35.311985,-113.657199 35.320389,-113.684664 35.352878)))	41	37	Mohave	Cottonwood Mountains	P6631 ft	1121	342	6631	2021	Spot	Valentine SE	AZSL	35.2933, -113.5111	35.2933	-113.5111		232666555	232.666555	5	6	6	57	70
38	MULTIPOLYGON (((-112.851375 36.938824,-112.822536 36.957756,-112.780308 36.964888,-112.767948 36.95172,-112.756962 36.93114,-112.753872 36.908083,-112.748722 36.896827,-112.751125 36.886942,-112.776874 36.886393,-112.784427 36.879528,-112.812923 36.869366,-112.838329 36.873211,-112.863735 36.878979,-112.868541 36.889139,-112.893261 36.919887,-112.864765 36.926474,-112.851375 36.938824)))	93	38	Mohave	Moccasin Mountains	Moccasin BM	1090	332	6623	2019	BM	Moccasin	KIR	36.92417653663356, -112.77704600004985	36.92417654	-112.777046		87523561	87.523561	5	13	4	47	69
39	MULTIPOLYGON (((-112.805673 34.422018,-112.800866 34.419186,-112.733575 34.414655,-112.705423 34.389727,-112.724649 34.348919,-112.750741 34.3166,-112.737008 34.275189,-112.760354 34.243409,-112.758981 34.207641,-112.798806 34.204802,-112.846872 34.225811,-112.883264 34.264975,-112.88601 34.29845,-112.895623 34.330777,-112.860604 34.359123,-112.805673 34.422018)))	185	39	Yavapai	Weaver Mountains	Weaver Peak	2134	650	6574	2004	BM	Weaver Peak	AZSL	34.32742296279435, -112.80968850711842	34.32742296	-112.8096885		267301481	267.301481	42	149	38	128	172
40	MULTIPOLYGON (((-109.442076 32.885855,-109.395384 32.952717,-109.31436 32.979217,-109.227842 32.929667,-109.190763 32.833945,-109.137205 32.74736,-109.07678 32.628313,-109.054808 32.523003,-109.045195 32.387936,-109.046568 32.232407,-109.109739 32.256799,-109.208616 32.392574,-109.248442 32.428515,-109.237455 32.55593,-109.421476 32.780204,-109.442076 32.885855)))	113	40	Greenlee	Peloncillo Mountains	Guthrie Peak	2391	729	6573	2003	BM	Guthrie	BLM	32.88686678463132, -109.3148958913864	32.88686678	-109.3148959		1439586888	1439.586888	86	156	38	281	746
41	MULTIPOLYGON (((-110.760559 33.226833,-110.735153 33.224823,-110.696701 33.191789,-110.668549 33.17225,-110.648636 33.162766,-110.632843 33.14437,-110.653786 33.115907,-110.661682 33.120507,-110.683655 33.120507,-110.722794 33.138908,-110.768456 33.152419,-110.804504 33.182882,-110.799355 33.198396,-110.786308 33.228556,-110.760559 33.226833)))	90	41	Gila	Mescal Mountains	El Capitan Mtn	1808	551	6568	2002	BM	El Capitan Mtn	BLM	33.199881776255005, -110.7563467396983	33.19988178	-110.7563467		105345462	105.345462	3	3	3	55	68
42	MULTIPOLYGON (((-111.549513 31.985764,-111.55432 31.997993,-111.553976 32.009639,-111.55432 32.027396,-111.5502 32.033217,-111.499045 32.018081,-111.471579 32.007892,-111.462996 31.99217,-111.480162 31.977901,-111.502821 31.957222,-111.525824 31.946444,-111.529944 31.934207,-111.539557 31.938869,-111.54814 31.954018,-111.54917 31.971785,-111.549513 31.985764)))	42	42	Pima	Coyote Mountains	Coyote Mountain BM	2349	716	6529	1990	BM	Pan Tak	BLM	31.998710426453354, -111.53551803442029	31.99871043	-111.535518		55424275	55.424275	88	160	24	202	293
43	MULTIPOLYGON (((-110.440376 31.706477,-110.41291 31.695961,-110.401924 31.670836,-110.420463 31.630504,-110.471275 31.627581,-110.490501 31.660901,-110.512474 31.703556,-110.507667 31.723416,-110.440376 31.706477)))	101	43	Santa Cruz	Mustang Mountains	P6469 ft	1544	471	6469	1972	Spot	Mustang Mountains	AZSL	31.681599417904682, -110.47094693535885	31.68159942	-110.4709469		72593578	72.593578	61	120	50	124	217
44	MULTIPOLYGON (((-110.980115 31.334095,-111.072125 31.335268,-111.352276 31.423201,-111.423688 31.456473,-111.429867 31.543707,-111.402402 31.59285,-111.33099 31.570037,-111.254773 31.568282,-111.241726 31.622674,-111.210827 31.670863,-111.173749 31.697157,-111.123623 31.719939,-111.083111 31.712346,-111.070065 31.684888,-111.061139 31.619423,-111.063885 31.580824,-111.060452 31.54689,-111.033673 …	9	44	Santa Cruz	Atascosa Mountains	Atascosa Peak	1960	597	6422	1957	BM	Ruby	CNF	31.432387311839758, -111.14768173163341	31.43238731	-111.1476817	includes pajaritos and Tumacacori mountains here = "tumacacori Highlands"	1078040606	1078.040606	2672	19433	2175	1170	5268
45	MULTIPOLYGON (((-109.359615 31.337436,-109.479091 31.337436,-109.455058 31.368514,-109.463298 31.421851,-109.457805 31.467544,-109.427592 31.48277,-109.380901 31.464616,-109.360301 31.394307,-109.359615 31.337436)))	114	45	Cochise	Perilla Mountains	College Peaks	1748	533	6388	1947	Spot	College Peaks	AZSL	31.45509855923927, -109.42140878464046	31.45509856	-109.4214088		136279220	136.27922	203	781	88	64	86
46	MULTIPOLYGON (((-113.82168 35.400657,-113.805887 35.409052,-113.773615 35.398978,-113.760568 35.379946,-113.742715 35.383305,-113.708383 35.361469,-113.712503 35.318339,-113.741342 35.306012,-113.709756 35.235938,-113.737222 35.210135,-113.770181 35.180957,-113.792841 35.181518,-113.806573 35.196669,-113.816187 35.253883,-113.839532 35.281914,-113.829919 35.321141,-113.808633 35.331785,-113.81344…	111	46	Mohave	Peacock Mountains	Peacock Peak	2092	638	6293	1918	BM	Peacock Peak	PL	35.304334159293425, -113.77289227824338	35.30433416	-113.7728923		196947823	196.947823	15	29	18	182	265
47	MULTIPOLYGON (((-113.31016 35.141927,-113.304667 35.070025,-113.376078 35.009308,-113.39805 34.971056,-113.392557 34.887739,-113.365091 34.770502,-113.29368 34.707305,-113.2978 34.641236,-113.356852 34.569459,-113.428263 34.533265,-113.483194 34.573983,-113.568338 34.662135,-113.587564 34.741167,-113.63151 34.901255,-113.667215 34.995809,-113.63975 35.105984,-113.554605 35.148665,-113.39805 35.18…	6	47	Mohave	Aquarius Mountains	P6236 ft	1506	459	6236	1901	BM	Cedar Basin	AZSL	34.8231, -113.4493	34.8231	-113.4493		1577272134	1577.272134	36	51	26	513	1050
48	MULTIPOLYGON (((-112.483549 33.636012,-112.489728 33.59967,-112.494535 33.556193,-112.493848 33.521281,-112.519254 33.508114,-112.515134 33.482919,-112.519254 33.466882,-112.570066 33.449696,-112.608518 33.440529,-112.619504 33.447977,-112.611951 33.462299,-112.624311 33.484956,-112.632551 33.521027,-112.658643 33.547928,-112.65933 33.582829,-112.660017 33.625721,-112.629804 33.646874,-112.578306…	156	48	Pima	Sierrita Mountains	Keystone Peak	2448	746	6188	1886	Spot	Samaniego Peak	BLM	31.876917537382393, -111.21548347312671	31.87691754	-111.2154835		294073613	294.073613	101	233	84	616	4390
49	MULTIPOLYGON (((-110.971601 31.474991,-110.988081 31.489631,-110.994947 31.510122,-111.021726 31.53529,-111.034772 31.555772,-110.975721 31.588532,-110.946195 31.582098,-110.915296 31.500169,-110.938642 31.48319,-110.971601 31.474991)))	131	49	Santa Cruz	San Cayetano Mountains	San Cayetano Peak	1924	586	6007	1831	BM	San Cayetano Mts	TNF	31.533354840840612, -110.96206207842522	31.53335484	-110.9620621		84502405	84.502405	77	212	65	69	93
50	MULTIPOLYGON (((-112.053102 33.919365,-112.068208 33.919365,-112.084688 33.952406,-112.054475 34.05373,-112.025636 34.201514,-111.840242 34.335432,-111.727632 34.304808,-111.729005 34.273039,-111.807283 34.195834,-111.834749 34.144704,-111.874574 34.052592,-111.90204 33.978603,-111.951478 33.936457,-112.053102 33.919365)))	103	50	Yavapai	New River Mountains	P5936 ft	1376	419	5936	1809	Spot	Cooks Mesa	TNF	34.061557, -111.997346	34.061557	-111.997346		752300902	752.300902	92	169	40	615	1455
51	MULTIPOLYGON (((-109.373497 32.612827,-109.329551 32.607043,-109.310325 32.582746,-109.326805 32.55034,-109.361137 32.544552,-109.406456 32.551497,-109.420188 32.580431,-109.46276 32.639428,-109.4916 32.69492,-109.46688 32.716875,-109.398216 32.730739,-109.361137 32.70532,-109.373497 32.649836,-109.373497 32.612827)))	190	51	Graham	Whitlock Mountains	P5682 ft	1782	543	5682	1732	Spot	Dry Mountain	AZSL	32.650826, -109.407544	32.650826	-109.407544		184110608	184.110608	17	28	1	8	11
52	MULTIPOLYGON (((-113.34152 33.70594,-113.395765 33.719077,-113.450697 33.717935,-113.528287 33.739635,-113.584592 33.773888,-113.544767 33.785302,-113.458936 33.822389,-113.294828 33.892525,-113.224103 33.9176,-113.189085 33.893665,-113.190458 33.841782,-113.22891 33.781878,-113.34152 33.70594)))	65	52	La Paz	Harquahala Mountains	Harquahala Mountain	3461	1055	5681	1732	BM	Harquahala Mountain	BLM	33.81107233382899, -113.34690678036812	33.81107233	-113.3469068		441959044	441.959044	33	47	24	372	843
53	MULTIPOLYGON (((-114.560735 36.149103,-114.519536 36.088367,-114.527089 36.048544,-114.566228 36.02203,-114.537736 35.97264,-114.562456 35.848065,-114.540483 35.721064,-114.460832 35.64822,-114.436113 35.543252,-114.378435 35.447096,-114.285051 35.391139,-114.271318 35.308252,-114.328996 35.200595,-114.274064 35.063575,-114.268571 34.975851,-114.202653 34.935331,-114.158708 34.842962,-114.208147 …	18	53	Mohave	Black Mountains	Mount Perkins	2036	621	5456	1663	BM	Mount Perkins	BLM	35.569882226426856, -114.50861610770338	35.56988223	-114.5086161		2318153910	2318.15391	162	1021	97	701	2817
54	MULTIPOLYGON (((-111.288221 31.695564,-111.324956 31.729152,-111.317747 31.746379,-111.306417 31.759224,-111.282728 31.756305,-111.196554 31.726523,-111.195524 31.706372,-111.228483 31.678912,-111.260412 31.665471,-111.273801 31.670147,-111.288221 31.695564)))	34	54	Pima	Cerro Colorado Mountains	Colorado BM	3760	1146	5319	1621	BM	Cerro Colorado	AZSL	31.712041, -111.262048	31.712041	-111.262048		75456778	75.456778	2	2	2	8	10
55	MULTIPOLYGON (((-113.42343 33.97369,-113.601958 33.877972,-113.645216 33.860868,-113.680922 33.860868,-113.704268 33.86828,-113.715254 33.887662,-113.708387 33.912169,-113.674742 33.938947,-113.612944 33.975967,-113.500334 34.046546,-113.417937 34.098872,-113.321806 34.132981,-113.250395 34.132981,-113.242155 34.076126,-113.42343 33.97369)))	64	55	Yuma	Harcuvar Mountains	Smith Peak	2792	851	5242	1598	Spot	Smith Peak	AZSL	34.06495378284865, -113.35588325510203	34.06495378	-113.3558833		479308381	479.308381	5	7	5	220	356
56	MULTIPOLYGON (((-113.264813 34.471543,-113.284039 34.468146,-113.292279 34.502105,-113.297772 34.523605,-113.329358 34.541707,-113.308758 34.560369,-113.262753 34.577897,-113.235974 34.577332,-113.213315 34.564893,-113.220868 34.529828,-113.233914 34.509461,-113.264813 34.471543)))	61	56	Yavapai	Grayback Mountains	Grayback BM	1333	406	5131	1564	BM	Grayback Mts	AZSL	34.547926, -113.263751	34.547926	-113.263751		73338322	73.338322	2	4	2	13	13
57	MULTIPOLYGON (((-114.133512 34.48113,-114.196684 34.477167,-114.244749 34.466978,-114.272215 34.502069,-114.32234 34.534318,-114.351179 34.566553,-114.368345 34.588602,-114.362852 34.597646,-114.316847 34.637767,-114.260542 34.645111,-114.162352 34.630422,-114.057981 34.56825,-114.066908 34.520741,-114.133512 34.48113)))	94	57	Mohave	Mohave Mountains	Crossman Peak	3120	951	5103	1555	BM	Crossman Peak	BLM	34.5491084458274, -114.18743127503289	34.54910845	-114.1874313		373772646	373.772646	8	9	8	152	312
58	MULTIPOLYGON (((-110.929261 33.217261,-110.912095 33.191407,-110.875703 33.169568,-110.818024 33.139676,-110.770646 33.115524,-110.717088 33.087339,-110.74318 33.061447,-110.766526 33.057419,-110.744553 33.007336,-110.771333 33.005033,-110.827638 33.044757,-110.912095 33.101721,-110.97664 33.153474,-110.997239 33.206345,-110.984193 33.242533,-110.969773 33.257463,-110.941621 33.248275,-110.929261…	50	58	Pinal	Dripping Spring Mountains	Scott Mtn	1376	419	5096	1553	Spot	Hot Tamale Peak	AZSL	33.1949269726793, -110.95254167398075	33.19492697	-110.9525417		255520083	255.520083	17	28	13	123	178
59	MULTIPOLYGON (((-111.434605 33.524785,-111.328862 33.531654,-111.250584 33.535088,-111.192906 33.582008,-111.168187 33.650626,-111.102269 33.640337,-111.067936 33.594593,-110.985539 33.576288,-110.931981 33.503031,-110.895589 33.414811,-110.991032 33.3678,-111.063817 33.324207,-111.154454 33.300106,-111.29041 33.284035,-111.348088 33.313879,-111.367314 33.360919,-111.445592 33.387296,-111.485417 …	166	59	Pinal	Superstition Mountains	Superstition BM	1817	554	5059	1542	BM	Goldfield	TNF	33.411073, -111.400821	33.411073	-111.400821		1310443891	1310.443891	380	1445	300	1150	5806
60	MULTIPOLYGON (((-112.944776 34.372564,-112.965375 34.346581,-112.949582 34.293273,-112.993528 34.281927,-113.066312 34.268876,-113.128797 34.324944,-113.148023 34.357828,-113.114377 34.386732,-113.127423 34.431485,-113.068372 34.485837,-113.036786 34.540719,-112.930356 34.511302,-112.898771 34.480743,-112.932416 34.43545,-112.930356 34.405996,-112.944776 34.372564)))	87	60	Yavapai	McCloud Mountains	P4980 ft	1070	326	4980	1518	Inter.	Hillside	AZSL	34.429084, -112.962854	34.429084	-112.962854		426581174	426.581174	10	14	7	187	254
61	MULTIPOLYGON (((-113.036038 34.190734,-113.056638 34.2055,-113.053891 34.217425,-113.025052 34.233321,-112.98248 34.252053,-112.944028 34.263971,-112.909009 34.256593,-112.880857 34.249215,-112.830045 34.219696,-112.828672 34.185054,-112.850644 34.173693,-112.89253 34.181078,-112.971494 34.19471,-113.036038 34.190734)))	45	61	Yavapai	Date Creek Mountains	P4940 ft	1560	475	4940	1506	Inter.	O'Neill Pass	AZSL	34.214712, -112.91495	34.214712	-112.91495		133191561	133.191561	15	64	10	100	110
62	MULTIPOLYGON (((-114.096826 33.318698,-114.131158 33.379498,-114.09016 33.435838,-113.96107 33.482812,-113.862193 33.428962,-113.880046 33.381959,-113.818248 33.336077,-113.816875 33.27984,-113.789409 33.239648,-113.679546 33.194841,-113.568309 33.187946,-113.538097 33.146562,-113.642467 33.100557,-113.745464 33.101708,-113.815501 33.10976,-113.846887 33.168238,-113.949884 33.214208,-114.096826 3…	73	62	Yuma	Kofa Mountains	Signal Peak	3477	1060	4882	1488	BM	Palm Canyon	KNWR	33.359251, -114.082847	33.359251	-114.082847		908005468	908.005468	98	186	64	382	1239
63	MULTIPOLYGON (((-112.690597 32.164969,-112.645278 32.155669,-112.645278 32.088211,-112.619186 32.028853,-112.58348 31.939162,-112.568374 31.848217,-112.569747 31.807379,-112.643905 31.828384,-112.663131 31.899531,-112.70433 31.953146,-112.757888 31.986931,-112.772994 32.046316,-112.79634 32.098682,-112.746902 32.094028,-112.727676 32.117294,-112.690597 32.164969)))	4	63	Pima	Ajo Range	Mount Ajo	2698	822	4811	1466	BM	Mount Ajo	OPCNM	32.026804, -112.690554	32.026804	-112.690554		395014863	395.014863	172	577	123	405	1987
64	MULTIPOLYGON (((-113.310743 34.452848,-113.285337 34.44039,-113.218046 34.369008,-113.243451 34.344633,-113.283277 34.332159,-113.325162 34.323087,-113.380094 34.308908,-113.492704 34.315714,-113.524289 34.346901,-113.529096 34.371275,-113.584028 34.41377,-113.6163 34.47153,-113.567548 34.546784,-113.556562 34.602191,-113.459745 34.546219,-113.424039 34.487945,-113.310743 34.452848)))	120	64	Mohave	Poachie Range	Arrastra Mtn	1487	453	4805	1465	BM	Arrastra Mtn	BLM	34.421186, -113.382252	34.421186	-113.382252		614208404	614.208404	37	78	14	308	558
65	MULTIPOLYGON (((-111.890351 32.17873,-111.865632 32.190352,-111.809327 32.179311,-111.734482 32.139202,-111.726242 32.097329,-111.758515 32.069986,-111.757828 32.049037,-111.759201 32.036232,-111.769501 32.031575,-111.783234 32.072895,-111.811387 32.07115,-111.862198 32.099075,-111.884171 32.125828,-111.893097 32.15548,-111.890351 32.17873)))	105	65	Pima	North Comobabi Mountains	Mt Devine	1983	604	4783	1458	BM	Sil Nakya	TOIR	32.131689, -111.804579	32.131689	-111.804579		151300322	151.300322	114	389	90	43	51
66	MULTIPOLYGON (((-111.030281 32.624892,-110.990456 32.614743,-110.983589 32.537208,-110.952003 32.476985,-110.967796 32.452653,-111.003502 32.461923,-111.033714 32.438167,-111.080406 32.441644,-111.136024 32.461662,-111.173103 32.496995,-111.133278 32.554311,-111.097572 32.578616,-111.030281 32.624892)))	173	66	Pinal	Tortolita Mountains	P4696 ft	1136	346	4696	1431	Spot	Tortolita Mountains	AZSL	32.529587, -111.040684	32.529587	-111.040684		266853846	266.853846	148	745	139	430	1092
67	MULTIPOLYGON (((-111.152732 32.39333,-111.158225 32.406085,-111.137626 32.404925,-111.134879 32.368396,-111.132133 32.344034,-111.105354 32.326629,-111.086128 32.298774,-111.068275 32.258717,-111.033256 32.237811,-111.025016 32.194241,-111.00373 32.186687,-111.012656 32.161695,-111.029823 32.155301,-111.060035 32.172739,-111.092307 32.199471,-111.114967 32.174483,-111.134879 32.185525,-111.12252 …	175	67	Pima	Tucson Mountains	Wasson Peak	2117	645	4686	1428	BM	Avra	SNP	32.273277, -111.146953	32.273277	-111.146953		204890349	204.890349	795	3917	1218	720	12314
68	MULTIPOLYGON (((-111.83136 32.421379,-111.826554 32.388915,-111.821061 32.358179,-111.821061 32.330333,-111.842347 32.313506,-111.873246 32.310024,-111.920624 32.326272,-111.922684 32.354698,-111.906205 32.417322,-111.897278 32.452093,-111.872559 32.460205,-111.84784 32.446299,-111.83136 32.421379)))	139	68	Pima	Santa Rosa Mountains	Gu Achi Peak	2636	803	4556	1389	BM	Santa Rosa Mountains SW	TOIR	32.34758, -111.876423	32.34758	-111.876423		121152382	121.152382	1	1	1	5	8
69	MULTIPOLYGON (((-111.87643 31.958504,-111.881237 31.958504,-111.896343 31.958504,-111.924495 31.992287,-111.927929 32.042938,-111.938228 32.09007,-111.924495 32.107521,-111.87025 32.081344,-111.841411 32.073198,-111.809826 32.065052,-111.781673 32.039445,-111.797466 32.007427,-111.808452 31.988792,-111.794033 31.967242,-111.811885 31.956173,-111.87643 31.958504)))	162	69	Pima	South Comobabi Mountains	Como BM	1387	423	4547	1386	BM	Comobabi	TOIR	32.034629, -111.809725	32.034629	-111.809725		166623401	166.623401	60	138	40	36	54
70	MULTIPOLYGON (((-112.268656 33.326189,-112.197244 33.267649,-112.161539 33.211367,-112.131326 33.140102,-112.167032 33.105598,-112.199991 33.125152,-112.24531 33.176891,-112.335947 33.243533,-112.393625 33.304385,-112.412851 33.344547,-112.410104 33.367488,-112.392252 33.373222,-112.344187 33.372076,-112.292001 33.366341,-112.268656 33.326189)))	153	70	Maricopa	Sierra Estrella	P4512 ft	3212	979	4512	1375	Spot	Avondale SE	GRIR	33.273519, -112.280722	33.273519	-112.280722		328542993	328.542993	49	133	41	498	1655
71	MULTIPOLYGON (((-111.335614 32.817791,-111.35484 32.786047,-111.34866 32.765263,-111.347287 32.723103,-111.345914 32.683813,-111.374753 32.628315,-111.377499 32.608073,-111.406338 32.595925,-111.439297 32.606916,-111.45303 32.63005,-111.464017 32.661271,-111.430371 32.691326,-111.424191 32.709238,-111.416638 32.741587,-111.427624 32.760067,-111.400845 32.772769,-111.401532 32.82183,-111.401532 32…	116	71	Pinal	Picacho Mountains	Newman Peak	2500	762	4508	1374	BM	Newman Peak	BLM	32.718633, -111.40059	32.718633	-111.40059		201828802	201.828802	176	363	43	160	798
72	MULTIPOLYGON (((-112.130027 32.81336,-112.047629 32.817399,-112.048316 32.790851,-112.058616 32.775841,-112.049689 32.73773,-112.062049 32.716357,-112.096381 32.699024,-112.116981 32.681109,-112.155433 32.681687,-112.178092 32.715201,-112.200751 32.778728,-112.217918 32.817976,-112.130027 32.81336)))	168	72	Pinal	Table Top Mountains	Table Top	2333	711	4376	1334	BM	Indian Butte	BLM	32.753388, -112.125382	32.753388	-112.125382		175158324	175.158324	NA	NA	NA	128	208
73	MULTIPOLYGON (((-113.174373 34.340933,-113.145534 34.306341,-113.115321 34.254143,-113.118755 34.216109,-113.117381 34.195665,-113.153773 34.196233,-113.201152 34.205888,-113.217632 34.230302,-113.221065 34.300101,-113.26089 34.313147,-113.26501 34.329593,-113.243037 34.342633,-113.193599 34.353971,-113.174373 34.340933)))	19	73	Yavapai	Black Mountains	Tres Alamos	1473	449	4296	1309	BM	Date Creek Ranch NW	BLM	34.246631, -113.178955	34.246631	-113.178955		141620508	141.620508	7	23	3	159	208
74	MULTIPOLYGON (((-111.543749 32.468799,-111.529673 32.460398,-111.507357 32.45866,-111.469591 32.457212,-111.473368 32.430846,-111.473024 32.417805,-111.430452 32.387659,-111.443499 32.374321,-111.481264 32.365042,-111.511476 32.373162,-111.539972 32.394326,-111.553362 32.413458,-111.550272 32.438959,-111.543749 32.468799)))	158	74	Pima	Silver Bell Mountains	Silver Bell Peak	1921	586	4261	1299	Spot	Silver Bell East	AZSL	32.408364, -111.492242	32.408364	-111.492242		78801402	78.801402	67	256	51	114	594
75	MULTIPOLYGON (((-112.639093 32.689638,-112.581415 32.629518,-112.511377 32.594815,-112.422113 32.542735,-112.402887 32.498732,-112.461939 32.45355,-112.51275 32.498732,-112.518244 32.475565,-112.51687 32.425734,-112.534723 32.374716,-112.582788 32.39675,-112.630853 32.491783,-112.685785 32.519578,-112.72973 32.591344,-112.835474 32.660739,-112.871179 32.77397,-112.871179 32.828223,-112.828607 32.…	142	75	Pima	Sauceda Mountains	Sauceda BM	1595	486	4118	1255	BM	Coffeepot Mountain	BLM	32.461374, -112.590362	32.461374	-112.590362		776815536	776.815536	125	1200	51	273	546
76	MULTIPOLYGON (((-112.602051 33.431856,-112.621963 33.429277,-112.63913 33.433575,-112.640503 33.462794,-112.642563 33.497729,-112.632263 33.521775,-112.644623 33.54982,-112.659042 33.587009,-112.656296 33.62704,-112.636383 33.647049,-112.5121 33.651621,-112.485321 33.633329,-112.486694 33.560692,-112.485321 33.516623,-112.511414 33.466804,-112.539566 33.457065,-112.602051 33.431856)))	189	76	Maricopa	White Tank Mountains	Barry Goldwater Peak	2503	763	4083	1245	Spot	White Tank Mts SE	WTMRP	33.575388, -112.579012	33.575388	-112.579012		323639169	323.639169	132	293	117	627	4442
77	MULTIPOLYGON (((-111.769051 33.683842,-111.744332 33.667271,-111.736779 33.634691,-111.728539 33.602098,-111.692834 33.583223,-111.659875 33.560339,-111.683907 33.524284,-111.728539 33.521994,-111.773171 33.533442,-111.785531 33.561483,-111.80201 33.591804,-111.854882 33.604386,-111.858315 33.632976,-111.874108 33.677557,-111.879601 33.730682,-111.848016 33.751237,-111.817803 33.718118,-111.76905…	89	77	Maricopa	McDowell Mountains	East End	1347	411	4067	1240	BM	McDowell Peak	BLM	33.679836, -111.800398	33.679836	-111.800398		229765576	229.765576	191	719	231	614	4293
78	MULTIPOLYGON (((-112.340295 32.761119,-112.330682 32.704513,-112.312865 32.672006,-112.285399 32.630381,-112.213988 32.59105,-112.234587 32.526232,-112.281279 32.465422,-112.336382 32.477298,-112.348913 32.491488,-112.383589 32.534337,-112.426848 32.56154,-112.461867 32.586132,-112.507872 32.616502,-112.524083 32.670655,-112.548802 32.697528,-112.558648 32.70798,-112.599847 32.733398,-112.631433 …	135	78	Maricopa	Sand Tank Mountains	Maricopa Peak	1484	452	4048	1234	BM	Big Horn	BMGR	32.752345, -112.379781	32.752345	-112.379781		892461552	892.461552	16	27	11	175	492
79	MULTIPOLYGON (((-111.420606 32.06002,-111.444638 32.046053,-111.49133 32.040814,-111.522916 32.047217,-111.519483 32.062348,-111.48721 32.094929,-111.466954 32.118776,-111.450646 32.155697,-111.456225 32.197978,-111.478284 32.256499,-111.47897 32.279724,-111.428502 32.284368,-111.413052 32.251274,-111.38902 32.230366,-111.341985 32.231237,-111.320356 32.19086,-111.288083 32.174007,-111.28362 32.1…	128	79	Pima	Roskruge Mountains	Martina Mountain	1242	379	4042	1232	Spot	San Pedro	AZSL	32.058898, -111.447167	32.058898	-111.447167		308915580	308.91558	52	404	25	71	100
80	MULTIPOLYGON (((-113.692754 33.864208,-113.69447 33.853025,-113.685887 33.846752,-113.678678 33.827075,-113.668721 33.805278,-113.670781 33.781882,-113.656705 33.767613,-113.666661 33.753913,-113.676618 33.739068,-113.681424 33.72622,-113.689664 33.724507,-113.69653 33.725649,-113.71404 33.746388,-113.740132 33.748101,-113.762105 33.749528,-113.782704 33.767796,-113.790944 33.790625,-113.790944 3…	60	80	La Paz	Granite Wash Mountains	Salome Peak	1271	387	3991	1216	BM	Harcuvar	BLM	33.839676, -113.711439	33.839676	-113.711439		184000529	184.000529	9	10	7	56	82
81	MULTIPOLYGON (((-112.139463 32.077006,-112.151135 32.082824,-112.159375 32.096204,-112.197827 32.109582,-112.20538 32.139239,-112.223233 32.168306,-112.193021 32.170631,-112.155255 32.167725,-112.130536 32.149123,-112.10513 32.124121,-112.109937 32.09155,-112.139463 32.077006)))	124	81	Pima	Quijotoa Mountains	P3950 ft	1080	329	3950	1204	Inter.	Maish Vaya	TOIR	32.13338, -112.158931	32.13338	-112.158931		68826664	68.826664	19	96	13	25	33
