# Supplementary material for: Insect collecting bias in Arizona with a preliminary checklist of the beetles from the Sand Tank Mountains
Source: Biodivers Data J. 2023 Jun 28;11:e101960. doi: 10.3897/BDJ.11.e101960 (PMC10323768; doi:10.3897/BDJ.11.e101960)
Supplement: Supplementary material 4 — Sand Tank Coleoptera specimen records [file bdj-11-e101960-s004.zip › occurrences.csv]

id	institutionCode	collectionCode	ownerInstitutionCode	collectionID	basisOfRecord	occurrenceID	catalogNumber	otherCatalogNumbers	higherClassification	kingdom	phylum	class	order	family	scientificName	taxonID	scientificNameAuthorship	genus	subgenus	specificEpithet	verbatimTaxonRank	infraspecificEpithet	taxonRank	identifiedBy	dateIdentified	identificationReferences	identificationRemarks	taxonRemarks	identificationQualifier	typeStatus	recordedBy	recordNumber	eventDate	year	month	day	startDayOfYear	endDayOfYear	verbatimEventDate	occurrenceRemarks	habitat	fieldNumber	eventID	informationWithheld	dataGeneralizations	dynamicProperties	associatedOccurrences	associatedSequences	associatedTaxa
881843	ASU	ASUHIC		71ca74c2-208d-4784-998f-6f7ecc6ec090	PreservedSpecimen	df1c7faa-6b08-414f-88e1-33db3e27764a	ASUHIC0188197		Animalia|Arthropoda|Hexapoda|Insecta|Pterygota|Neoptera|Coleoptera|Polyphaga|Cucujiformia|Tenebrionoidea|Tenebrionidae|Conibius	Animalia	Arthropoda	Insecta	Coleoptera	Tenebrionidae	Conibius opacus	284041	LeConte, 1866	Conibius opacus					Species	M. Andrew Johnston (ORCID 0000-0002-0166-6985)	2022						M. Andrew Johnston (ORCID 0000-0002-0166-6985)		2022-04-29	2022	4	29	119	154	29.IV-3.VI.2022
881846	ASU	ASUHIC		71ca74c2-208d-4784-998f-6f7ecc6ec090	PreservedSpecimen	0a1cdc45-cc0a-4c48-b988-b25c0a7d8f31	ASUHIC0188198		Animalia|Arthropoda|Hexapoda|Insecta|Pterygota|Neoptera|Coleoptera|Polyphaga|Cucujiformia|Tenebrionoidea|Tenebrionidae|Conibius	Animalia	Arthropoda	Insecta	Coleoptera	Tenebrionidae	Conibius opacus	284041	LeConte, 1866	Conibius opacus					Species	M. Andrew Johnston (ORCID 0000-0002-0166-6985)	2022						M. Andrew Johnston (ORCID 0000-0002-0166-6985)		2022-04-29	2022	4	29	119	154	29.IV-3.VI.2022
881847	ASU	ASUHIC		71ca74c2-208d-4784-998f-6f7ecc6ec090	PreservedSpecimen	3a6d4b8d-548f-411c-9c29-b3501018a4dd	ASUHIC0188199		Animalia|Arthropoda|Hexapoda|Insecta|Pterygota|Neoptera|Coleoptera|Polyphaga|Cucujiformia|Tenebrionoidea|Tenebrionidae|Conibius	Animalia	Arthropoda	Insecta	Coleoptera	Tenebrionidae	Conibius opacus	284041	LeConte, 1866	Conibius opacus					Species	M. Andrew Johnston (ORCID 0000-0002-0166-6985)	2022						M. Andrew Johnston (ORCID 0000-0002-0166-6985)		2022-04-29	2022	4	29	119	154	29.IV-3.VI.2022
881848	ASU	ASUHIC		71ca74c2-208d-4784-998f-6f7ecc6ec090	PreservedSpecimen	5ccd42e1-478b-44e1-850d-5d97783d4fdb	ASUHIC0188200		Animalia|Arthropoda|Hexapoda|Insecta|Pterygota|Neoptera|Coleoptera|Polyphaga|Cucujiformia|Tenebrionoidea|Tenebrionidae|Conibius	Animalia	Arthropoda	Insecta	Coleoptera	Tenebrionidae	Conibius opacus	284041	LeConte, 1866	Conibius opacus					Species	M. Andrew Johnston (ORCID 0000-0002-0166-6985)	2022						M. Andrew Johnston (ORCID 0000-0002-0166-6985)		2022-04-29	2022	4	29	119	154	29.IV-3.VI.2022
881849	ASU	ASUHIC		71ca74c2-208d-4784-998f-6f7ecc6ec090	PreservedSpecimen	b98c1038-d3de-4fc7-9630-6a4469e646b2	ASUHIC0188201		Animalia|Arthropoda|Hexapoda|Insecta|Pterygota|Neoptera|Coleoptera|Polyphaga|Cucujiformia|Tenebrionoidea|Tenebrionidae|Conibius	Animalia	Arthropoda	Insecta	Coleoptera	Tenebrionidae	Conibius opacus	284041	LeConte, 1866	Conibius opacus					Species	M. Andrew Johnston (ORCID 0000-0002-0166-6985)	2022						M. Andrew Johnston (ORCID 0000-0002-0166-6985)		2022-04-29	2022	4	29	119	154	29.IV-3.VI.2022
881850	ASU	ASUHIC		71ca74c2-208d-4784-998f-6f7ecc6ec090	PreservedSpecimen	df25160b-2824-4e79-8ea6-8799cba56e81	ASUHIC0188202		Animalia|Arthropoda|Hexapoda|Insecta|Pterygota|Neoptera|Coleoptera|Polyphaga|Cucujiformia|Tenebrionoidea|Tenebrionidae|Conibius	Animalia	Arthropoda	Insecta	Coleoptera	Tenebrionidae	Conibius opacus	284041	LeConte, 1866	Conibius opacus					Species	M. Andrew Johnston (ORCID 0000-0002-0166-6985)	2022						M. Andrew Johnston (ORCID 0000-0002-0166-6985)		2022-04-29	2022	4	29	119	154	29.IV-3.VI.2022
881851	ASU	ASUHIC		71ca74c2-208d-4784-998f-6f7ecc6ec090	PreservedSpecimen	f4d114aa-a181-4b5f-bb9c-ee29f7d65e8c	ASUHIC0188203		Animalia|Arthropoda|Hexapoda|Insecta|Pterygota|Neoptera|Coleoptera|Polyphaga|Cucujiformia|Tenebrionoidea|Tenebrionidae|Conibius	Animalia	Arthropoda	Insecta	Coleoptera	Tenebrionidae	Conibius opacus	284041	LeConte, 1866	Conibius opacus					Species	M. Andrew Johnston (ORCID 0000-0002-0166-6985)	2022						M. Andrew Johnston (ORCID 0000-0002-0166-6985)		2022-04-29	2022	4	29	119	154	29.IV-3.VI.2022
881852	ASU	ASUHIC		71ca74c2-208d-4784-998f-6f7ecc6ec090	PreservedSpecimen	13b45885-7720-434f-ad86-7ac10c2134df	ASUHIC0188204		Animalia|Arthropoda|Hexapoda|Insecta|Pterygota|Neoptera|Coleoptera|Polyphaga|Cucujiformia|Tenebrionoidea|Tenebrionidae|Conibius	Animalia	Arthropoda	Insecta	Coleoptera	Tenebrionidae	Conibius opacus	284041	LeConte, 1866	Conibius opacus					Species	M. Andrew Johnston (ORCID 0000-0002-0166-6985)	2022						M. Andrew Johnston (ORCID 0000-0002-0166-6985)		2022-04-29	2022	4	29	119	154	29.IV-3.VI.2022
881853	ASU	ASUHIC		71ca74c2-208d-4784-998f-6f7ecc6ec090	PreservedSpecimen	19696731-f393-4f2e-80f3-f6bb846c2849	ASUHIC0188205		Animalia|Arthropoda|Hexapoda|Insecta|Pterygota|Neoptera|Coleoptera|Polyphaga|Cucujiformia|Tenebrionoidea|Tenebrionidae|Conibius	Animalia	Arthropoda	Insecta	Coleoptera	Tenebrionidae	Conibius opacus	284041	LeConte, 1866	Conibius opacus					Species	M. Andrew Johnston (ORCID 0000-0002-0166-6985)	2022						M. Andrew Johnston (ORCID 0000-0002-0166-6985)		2022-04-29	2022	4	29	119	154	29.IV-3.VI.2022
881854	ASU	ASUHIC		71ca74c2-208d-4784-998f-6f7ecc6ec090	PreservedSpecimen	0b628e26-8003-44ad-822e-8b9c1291c69c	ASUHIC0188206		Animalia|Arthropoda|Hexapoda|Insecta|Pterygota|Neoptera|Coleoptera|Polyphaga|Cucujiformia|Tenebrionoidea|Tenebrionidae|Conibius	Animalia	Arthropoda	Insecta	Coleoptera	Tenebrionidae	Conibius opacus	284041	LeConte, 1866	Conibius opacus					Species	M. Andrew Johnston (ORCID 0000-0002-0166-6985)	2022						M. Andrew Johnston (ORCID 0000-0002-0166-6985)		2022-04-29	2022	4	29	119	154	29.IV-3.VI.2022
881855	ASU	ASUHIC		71ca74c2-208d-4784-998f-6f7ecc6ec090	PreservedSpecimen	d1db0a84-8050-4b83-aa70-f60f52b325a1	ASUHIC0188207		Animalia|Arthropoda|Hexapoda|Insecta|Pterygota|Neoptera|Coleoptera|Polyphaga|Cucujiformia|Tenebrionoidea|Tenebrionidae|Conibius	Animalia	Arthropoda	Insecta	Coleoptera	Tenebrionidae	Conibius opacus	284041	LeConte, 1866	Conibius opacus					Species	M. Andrew Johnston (ORCID 0000-0002-0166-6985)	2022						M. Andrew Johnston (ORCID 0000-0002-0166-6985)		2022-04-29	2022	4	29	119	154	29.IV-3.VI.2022
881856	ASU	ASUHIC		71ca74c2-208d-4784-998f-6f7ecc6ec090	PreservedSpecimen	08018637-d261-4006-ab42-49774079673e	ASUHIC0188208		Animalia|Arthropoda|Hexapoda|Insecta|Pterygota|Neoptera|Coleoptera|Polyphaga|Cucujiformia|Tenebrionoidea|Tenebrionidae|Conibius	Animalia	Arthropoda	Insecta	Coleoptera	Tenebrionidae	Conibius opacus	284041	LeConte, 1866	Conibius opacus					Species	M. Andrew Johnston (ORCID 0000-0002-0166-6985)	2022						M. Andrew Johnston (ORCID 0000-0002-0166-6985)		2022-04-29	2022	4	29	119	154	29.IV-3.VI.2022
881857	ASU	ASUHIC		71ca74c2-208d-4784-998f-6f7ecc6ec090	PreservedSpecimen	458b565d-a2e6-4c83-b708-1f3b97071dda	ASUHIC0188209		Animalia|Arthropoda|Hexapoda|Insecta|Pterygota|Neoptera|Coleoptera|Polyphaga|Cucujiformia|Tenebrionoidea|Tenebrionidae|Conibius	Animalia	Arthropoda	Insecta	Coleoptera	Tenebrionidae	Conibius opacus	284041	LeConte, 1866	Conibius opacus					Species	M. Andrew Johnston (ORCID 0000-0002-0166-6985)	2022						M. Andrew Johnston (ORCID 0000-0002-0166-6985)		2022-04-29	2022	4	29	119	154	29.IV-3.VI.2022
881858	ASU	ASUHIC		71ca74c2-208d-4784-998f-6f7ecc6ec090	PreservedSpecimen	45d1ded4-8afc-41fa-884b-3955bb02959e	ASUHIC0188210		Animalia|Arthropoda|Hexapoda|Insecta|Pterygota|Neoptera|Coleoptera|Polyphaga|Cucujiformia|Tenebrionoidea|Tenebrionidae|Conibius	Animalia	Arthropoda	Insecta	Coleoptera	Tenebrionidae	Conibius opacus	284041	LeConte, 1866	Conibius opacus					Species	M. Andrew Johnston (ORCID 0000-0002-0166-6985)	2022						M. Andrew Johnston (ORCID 0000-0002-0166-6985)		2022-04-29	2022	4	29	119	154	29.IV-3.VI.2022
881859	ASU	ASUHIC		71ca74c2-208d-4784-998f-6f7ecc6ec090	PreservedSpecimen	c6f51d1d-7323-4444-9ec4-b2d707c9792d	ASUHIC0188211		Animalia|Arthropoda|Hexapoda|Insecta|Pterygota|Neoptera|Coleoptera|Polyphaga|Cucujiformia|Tenebrionoidea|Tenebrionidae|Conibius	Animalia	Arthropoda	Insecta	Coleoptera	Tenebrionidae	Conibius opacus	284041	LeConte, 1866	Conibius opacus					Species	M. Andrew Johnston (ORCID 0000-0002-0166-6985)	2022						M. Andrew Johnston (ORCID 0000-0002-0166-6985)		2022-04-29	2022	4	29	119	154	29.IV-3.VI.2022
881860	ASU	ASUHIC		71ca74c2-208d-4784-998f-6f7ecc6ec090	PreservedSpecimen	124a4b33-23e6-40b3-912a-2e64ec611f6a	ASUHIC0188212		Animalia|Arthropoda|Hexapoda|Insecta|Pterygota|Neoptera|Coleoptera|Polyphaga|Cucujiformia|Tenebrionoidea|Tenebrionidae|Conibius	Animalia	Arthropoda	Insecta	Coleoptera	Tenebrionidae	Conibius opacus	284041	LeConte, 1866	Conibius opacus					Species	M. Andrew Johnston (ORCID 0000-0002-0166-6985)	2022						M. Andrew Johnston (ORCID 0000-0002-0166-6985)		2022-04-29	2022	4	29	119	154	29.IV-3.VI.2022
881861	ASU	ASUHIC		71ca74c2-208d-4784-998f-6f7ecc6ec090	PreservedSpecimen	4c123bbb-f51e-4bc5-8752-f53f6d3e9c57	ASUHIC0188213		Animalia|Arthropoda|Hexapoda|Insecta|Pterygota|Neoptera|Coleoptera|Polyphaga|Cucujiformia|Tenebrionoidea|Tenebrionidae|Conibius	Animalia	Arthropoda	Insecta	Coleoptera	Tenebrionidae	Conibius opacus	284041	LeConte, 1866	Conibius opacus					Species	M. Andrew Johnston (ORCID 0000-0002-0166-6985)	2022						M. Andrew Johnston (ORCID 0000-0002-0166-6985)		2022-04-29	2022	4	29	119	154	29.IV-3.VI.2022
881862	ASU	ASUHIC		71ca74c2-208d-4784-998f-6f7ecc6ec090	PreservedSpecimen	17ee014b-34a9-479f-b6ef-3907053bf409	ASUHIC0188214		Animalia|Arthropoda|Hexapoda|Insecta|Pterygota|Neoptera|Coleoptera|Polyphaga|Cucujiformia|Tenebrionoidea|Tenebrionidae|Conibius	Animalia	Arthropoda	Insecta	Coleoptera	Tenebrionidae	Conibius opacus	284041	LeConte, 1866	Conibius opacus					Species	M. Andrew Johnston (ORCID 0000-0002-0166-6985)	2022						M. Andrew Johnston (ORCID 0000-0002-0166-6985)		2022-04-29	2022	4	29	119	154	29.IV-3.VI.2022
881863	ASU	ASUHIC		71ca74c2-208d-4784-998f-6f7ecc6ec090	PreservedSpecimen	1bd6b7bc-2f63-49ab-ac18-f8bac124397b	ASUHIC0188215		Animalia|Arthropoda|Hexapoda|Insecta|Pterygota|Neoptera|Coleoptera|Polyphaga|Cucujiformia|Tenebrionoidea|Tenebrionidae|Conibius	Animalia	Arthropoda	Insecta	Coleoptera	Tenebrionidae	Conibius opacus	284041	LeConte, 1866	Conibius opacus					Species	M. Andrew Johnston (ORCID 0000-0002-0166-6985)	2022						M. Andrew Johnston (ORCID 0000-0002-0166-6985)		2022-04-29	2022	4	29	119	154	29.IV-3.VI.2022
881864	ASU	ASUHIC		71ca74c2-208d-4784-998f-6f7ecc6ec090	PreservedSpecimen	9980b31d-2150-44e7-9d90-b92d05f61498	ASUHIC0188216		Animalia|Arthropoda|Hexapoda|Insecta|Pterygota|Neoptera|Coleoptera|Polyphaga|Cucujiformia|Tenebrionoidea|Tenebrionidae|Conibius	Animalia	Arthropoda	Insecta	Coleoptera	Tenebrionidae	Conibius opacus	284041	LeConte, 1866	Conibius opacus					Species	M. Andrew Johnston (ORCID 0000-0002-0166-6985)	2022						M. Andrew Johnston (ORCID 0000-0002-0166-6985)		2022-04-29	2022	4	29	119	154	29.IV-3.VI.2022
881865	ASU	ASUHIC		71ca74c2-208d-4784-998f-6f7ecc6ec090	PreservedSpecimen	ba6e76f8-b391-42e7-8d03-928c27ceb345	ASUHIC0188217		Animalia|Arthropoda|Hexapoda|Insecta|Pterygota|Neoptera|Coleoptera|Polyphaga|Cucujiformia|Tenebrionoidea|Tenebrionidae|Conibius	Animalia	Arthropoda	Insecta	Coleoptera	Tenebrionidae	Conibius opacus	284041	LeConte, 1866	Conibius opacus					Species	M. Andrew Johnston (ORCID 0000-0002-0166-6985)	2022						M. Andrew Johnston (ORCID 0000-0002-0166-6985)		2022-04-29	2022	4	29	119	154	29.IV-3.VI.2022
881866	ASU	ASUHIC		71ca74c2-208d-4784-998f-6f7ecc6ec090	PreservedSpecimen	8355978d-3850-4508-bdb2-d9d14acae609	ASUHIC0188218		Animalia|Arthropoda|Hexapoda|Insecta|Pterygota|Neoptera|Coleoptera|Polyphaga|Cucujiformia|Tenebrionoidea|Tenebrionidae|Conibius	Animalia	Arthropoda	Insecta	Coleoptera	Tenebrionidae	Conibius opacus	284041	LeConte, 1866	Conibius opacus					Species	M. Andrew Johnston (ORCID 0000-0002-0166-6985)	2022						M. Andrew Johnston (ORCID 0000-0002-0166-6985)		2022-04-29	2022	4	29	119	154	29.IV-3.VI.2022
881867	ASU	ASUHIC		71ca74c2-208d-4784-998f-6f7ecc6ec090	PreservedSpecimen	f5cc8472-ca59-4e0c-b94a-0b53c34533a0	ASUHIC0188219		Animalia|Arthropoda|Hexapoda|Insecta|Pterygota|Neoptera|Coleoptera|Polyphaga|Cucujiformia|Tenebrionoidea|Tenebrionidae|Conibius	Animalia	Arthropoda	Insecta	Coleoptera	Tenebrionidae	Conibius opacus	284041	LeConte, 1866	Conibius opacus					Species	M. Andrew Johnston (ORCID 0000-0002-0166-6985)	2022						M. Andrew Johnston (ORCID 0000-0002-0166-6985)		2022-04-29	2022	4	29	119	154	29.IV-3.VI.2022
881868	ASU	ASUHIC		71ca74c2-208d-4784-998f-6f7ecc6ec090	PreservedSpecimen	320f8cb1-3715-4e98-be9c-ffc2f75e397b	ASUHIC0188220		Animalia|Arthropoda|Hexapoda|Insecta|Pterygota|Neoptera|Coleoptera|Polyphaga|Cucujiformia|Tenebrionoidea|Tenebrionidae|Conibius	Animalia	Arthropoda	Insecta	Coleoptera	Tenebrionidae	Conibius opacus	284041	LeConte, 1866	Conibius opacus					Species	M. Andrew Johnston (ORCID 0000-0002-0166-6985)	2022						M. Andrew Johnston (ORCID 0000-0002-0166-6985)		2022-04-29	2022	4	29	119	154	29.IV-3.VI.2022
881869	ASU	ASUHIC		71ca74c2-208d-4784-998f-6f7ecc6ec090	PreservedSpecimen	ec8f6fbd-e16e-4f6a-8aed-06c1ef9f234f	ASUHIC0188221		Animalia|Arthropoda|Hexapoda|Insecta|Pterygota|Neoptera|Coleoptera|Polyphaga|Cucujiformia|Tenebrionoidea|Tenebrionidae|Conibius	Animalia	Arthropoda	Insecta	Coleoptera	Tenebrionidae	Conibius opacus	284041	LeConte, 1866	Conibius opacus					Species	M. Andrew Johnston (ORCID 0000-0002-0166-6985)	2022						M. Andrew Johnston (ORCID 0000-0002-0166-6985)		2022-04-29	2022	4	29	119	154	29.IV-3.VI.2022
881872	ASU	ASUHIC		71ca74c2-208d-4784-998f-6f7ecc6ec090	PreservedSpecimen	1f3d4507-35d6-4526-9603-97a83e2a26d6	ASUHIC0188125		Animalia|Arthropoda|Hexapoda|Insecta|Pterygota|Neoptera|Coleoptera|Polyphaga|Cucujiformia|Chrysomeloidea	Animalia	Arthropoda	Insecta	Coleoptera		Cerambycidae	1683	Latreille, 1802						Family	I. Esquivel (ORCID 0000-0002-1228-662x)	2022-06-08						I. Esquivel (ORCID 0000-0002-1228-662x)		2022-06-03	2022	6	3	154		3-VI-2022
881877	ASU	ASUHIC		71ca74c2-208d-4784-998f-6f7ecc6ec090	PreservedSpecimen	72b55e87-b587-4e15-b1e1-862e23362149	ASUHIC0188222		Animalia|Arthropoda|Hexapoda|Insecta|Pterygota|Neoptera|Coleoptera|Polyphaga|Cucujiformia|Tenebrionoidea|Tenebrionidae|Anepsius	Animalia	Arthropoda	Insecta	Coleoptera	Tenebrionidae	Anepsius delicatulus	312270	LeConte	Anepsius		delicatulus			Species	M. Andrew Johnston (ORCID 0000-0002-0166-6985)	2022						M. Andrew Johnston (ORCID 0000-0002-0166-6985)		2022-04-29	2022	4	29	119	154	29.IV-3.VI.2022
881879	ASU	ASUHIC		71ca74c2-208d-4784-998f-6f7ecc6ec090	PreservedSpecimen	22e7c5a7-58f0-4e2e-8c42-0a9c7908fec2	ASUHIC0188223		Animalia|Arthropoda|Hexapoda|Insecta|Pterygota|Neoptera|Coleoptera|Polyphaga|Cucujiformia|Tenebrionoidea|Tenebrionidae|Batuliodes	Animalia	Arthropoda	Insecta	Coleoptera	Tenebrionidae	Batuliodes rotundicollis	656381	(LeConte, 1851)	Batuliodes		rotundicollis			Species	M. Andrew Johnston (ORCID 0000-0002-0166-6985)	2022						M. Andrew Johnston (ORCID 0000-0002-0166-6985)		2022-04-29	2022	4	29	119	154	29.IV-3.VI.2022
881884	ASU	ASUHIC		71ca74c2-208d-4784-998f-6f7ecc6ec090	PreservedSpecimen	723487fd-423c-40ba-aa8c-f5f5752c5939	ASUHIC0188224		Animalia|Arthropoda|Hexapoda|Insecta|Pterygota|Neoptera|Coleoptera|Polyphaga|Cucujiformia|Tenebrionoidea|Anthicidae|Anthicinae|Vacusus	Animalia	Arthropoda	Insecta	Coleoptera	Anthicidae	Vacusus confinis	33038	(LeConte, 1851)	Vacusus		confinis			Species	M. Andrew Johnston (ORCID 0000-0002-0166-6985)	2022						M. Andrew Johnston (ORCID 0000-0002-0166-6985)		2022-04-29	2022	4	29	119	154	29.IV-3.VI.2022
881885	ASU	ASUHIC		71ca74c2-208d-4784-998f-6f7ecc6ec090	PreservedSpecimen	d7c245c9-879b-4c3d-a5c3-4ec08d360a0c	ASUHIC0788371		Animalia|Arthropoda|Hexapoda|Insecta|Pterygota|Neoptera|Coleoptera|Polyphaga|Cucujiformia|Cleroidea|Melyridae|Dasytinae|Trichochrous	Animalia	Arthropoda	Insecta	Coleoptera	Melyridae	Trichochrous varius	336814	Casey	Trichochrous		varius			Species	M. Andrew Johnston (ORCID 0000-0002-0166-6985)	2022		M.L. Gimmel identified photos and gave diagnoses, specimens matched by MAJ				M. Andrew Johnston (ORCID 0000-0002-0166-6985)		2022-04-29	2022	4	29	119		29.IV-3.VI.2022
881889	ASU	ASUHIC		71ca74c2-208d-4784-998f-6f7ecc6ec090	PreservedSpecimen	2a3375b1-e0f0-4b21-ab19-6f781a825042	ASUHIC0188090		Animalia|Arthropoda|Hexapoda|Insecta|Pterygota|Neoptera|Coleoptera|Polyphaga|Cucujiformia|Tenebrionoidea	Animalia	Arthropoda	Insecta	Coleoptera		Tenebrionidae	3713	Latreille, 1802						Family	E. Sarmiento (ORCID 0000-0002-3523-3088)	2022						E. Sarmiento (ORCID 0000-0002-3523-3088)		2022-06-03	2022	6	3	154		3-VI-2022
881891	ASU	ASUHIC		71ca74c2-208d-4784-998f-6f7ecc6ec090	PreservedSpecimen	cd3aae63-7ea3-4f45-91b5-b7a1603fbe96	ASUHIC0188090		Animalia|Arthropoda|Hexapoda|Insecta|Pterygota|Neoptera|Coleoptera|Polyphaga|Cucujiformia|Tenebrionoidea	Animalia	Arthropoda	Insecta	Coleoptera		Tenebrionidae	3713	Latreille, 1802						Family	E. Sarmiento (ORCID 0000-0002-3523-3088)	2022						E. Sarmiento (ORCID 0000-0002-3523-3088)		2022-06-03	2022	6	3	154		3-VI-2022
881892	ASU	ASUHIC		71ca74c2-208d-4784-998f-6f7ecc6ec090	PreservedSpecimen	e7535bed-6bb7-4b48-b9ea-b5beffc36c8e	ASUHIC0188059		Animalia|Arthropoda|Hexapoda|Insecta|Pterygota|Neoptera|Coleoptera|Polyphaga|Cucujiformia|Tenebrionoidea	Animalia	Arthropoda	Insecta	Coleoptera		Tenebrionidae	3713	Latreille, 1802						Family	E. Sarmiento (ORCID 0000-0002-3523-3088)	2022						E. Sarmiento (ORCID 0000-0002-3523-3088)		2022-06-03	2022	6	3	154		3-VI-2022
881893	ASU	ASUHIC		71ca74c2-208d-4784-998f-6f7ecc6ec090	PreservedSpecimen	3c7cddb0-50ed-4683-8cdc-5682d370c47e	ASUHIC0188060		Animalia|Arthropoda|Hexapoda|Insecta|Pterygota|Neoptera|Coleoptera|Polyphaga|Cucujiformia|Tenebrionoidea	Animalia	Arthropoda	Insecta	Coleoptera		Tenebrionidae	3713	Latreille, 1802						Family	E. Sarmiento (ORCID 0000-0002-3523-3088)	2022						E. Sarmiento (ORCID 0000-0002-3523-3088)		2022-06-03	2022	6	3	154		3-VI-2022
881894	ASU	ASUHIC		71ca74c2-208d-4784-998f-6f7ecc6ec090	PreservedSpecimen	755e8d76-ffc0-4eb0-ad78-d85c6ca819bf	ASUHIC0188225		Animalia|Arthropoda|Hexapoda|Insecta|Pterygota|Neoptera|Coleoptera|Polyphaga|Elateriformia|Dascilloidea|Dascillidae|Karumiinae|Anorus	Animalia	Arthropoda	Insecta	Coleoptera	Dascillidae	Anorus parvicollis	23721	Horn, 1894	Anorus		parvicollis			Species	M. Andrew Johnston (ORCID 0000-0002-0166-6985)	2022						M. Andrew Johnston (ORCID 0000-0002-0166-6985)		2022-04-29	2022	4	29	119	154	29.IV-3.VI.2022
881895	ASU	ASUHIC		71ca74c2-208d-4784-998f-6f7ecc6ec090	PreservedSpecimen	ffcca6ac-3127-4368-a87e-5717e99e0804	ASUHIC0188226		Animalia|Arthropoda|Hexapoda|Insecta|Pterygota|Neoptera|Coleoptera|Polyphaga|Elateriformia|Dascilloidea|Dascillidae|Karumiinae|Anorus	Animalia	Arthropoda	Insecta	Coleoptera	Dascillidae	Anorus parvicollis	23721	Horn, 1894	Anorus		parvicollis			Species	M. Andrew Johnston (ORCID 0000-0002-0166-6985)	2022						M. Andrew Johnston (ORCID 0000-0002-0166-6985)		2022-04-29	2022	4	29	119	154	29.IV-3.VI.2022
881896	ASU	ASUHIC		71ca74c2-208d-4784-998f-6f7ecc6ec090	PreservedSpecimen	2406fd1e-9b0d-421b-be54-17f5a3afe7cc	ASUHIC0188227		Animalia|Arthropoda|Hexapoda|Insecta|Pterygota|Neoptera|Coleoptera|Polyphaga|Elateriformia|Dascilloidea|Dascillidae|Karumiinae|Anorus	Animalia	Arthropoda	Insecta	Coleoptera	Dascillidae	Anorus parvicollis	23721	Horn, 1894	Anorus		parvicollis			Species	M. Andrew Johnston (ORCID 0000-0002-0166-6985)	2022						M. Andrew Johnston (ORCID 0000-0002-0166-6985)		2022-04-29	2022	4	29	119	154	29.IV-3.VI.2022
881897	ASU	ASUHIC		71ca74c2-208d-4784-998f-6f7ecc6ec090	PreservedSpecimen	2486e324-e2c0-46bd-b2ac-342db918e70a	ASUHIC0188228		Animalia|Arthropoda|Hexapoda|Insecta|Pterygota|Neoptera|Coleoptera|Polyphaga|Elateriformia|Dascilloidea|Dascillidae|Karumiinae|Anorus	Animalia	Arthropoda	Insecta	Coleoptera	Dascillidae	Anorus parvicollis	23721	Horn, 1894	Anorus		parvicollis			Species	M. Andrew Johnston (ORCID 0000-0002-0166-6985)	2022						M. Andrew Johnston (ORCID 0000-0002-0166-6985)		2022-04-29	2022	4	29	119	154	29.IV-3.VI.2022
881898	ASU	ASUHIC		71ca74c2-208d-4784-998f-6f7ecc6ec090	PreservedSpecimen	a68c89a8-ae5e-4dcf-8e91-0906f4831caa	ASUHIC0188229		Animalia|Arthropoda|Hexapoda|Insecta|Pterygota|Neoptera|Coleoptera|Polyphaga|Elateriformia|Dascilloidea|Dascillidae|Karumiinae|Anorus	Animalia	Arthropoda	Insecta	Coleoptera	Dascillidae	Anorus parvicollis	23721	Horn, 1894	Anorus		parvicollis			Species	M. Andrew Johnston (ORCID 0000-0002-0166-6985)	2022						M. Andrew Johnston (ORCID 0000-0002-0166-6985)		2022-04-29	2022	4	29	119	154	29.IV-3.VI.2022
881899	ASU	ASUHIC		71ca74c2-208d-4784-998f-6f7ecc6ec090	PreservedSpecimen	1692530f-e8b5-4be7-a0c6-33b320b81573	ASUHIC0188230		Animalia|Arthropoda|Hexapoda|Insecta|Pterygota|Neoptera|Coleoptera|Polyphaga|Elateriformia|Dascilloidea|Dascillidae|Karumiinae|Anorus	Animalia	Arthropoda	Insecta	Coleoptera	Dascillidae	Anorus parvicollis	23721	Horn, 1894	Anorus		parvicollis			Species	M. Andrew Johnston (ORCID 0000-0002-0166-6985)	2022						M. Andrew Johnston (ORCID 0000-0002-0166-6985)		2022-04-29	2022	4	29	119	154	29.IV-3.VI.2022
881900	ASU	ASUHIC		71ca74c2-208d-4784-998f-6f7ecc6ec090	PreservedSpecimen	d627b0f9-c434-47fb-bccf-843cf6476f3b	ASUHIC0188231		Animalia|Arthropoda|Hexapoda|Insecta|Pterygota|Neoptera|Coleoptera|Polyphaga|Elateriformia|Dascilloidea|Dascillidae|Karumiinae|Anorus	Animalia	Arthropoda	Insecta	Coleoptera	Dascillidae	Anorus parvicollis	23721	Horn, 1894	Anorus		parvicollis			Species	M. Andrew Johnston (ORCID 0000-0002-0166-6985)	2022						M. Andrew Johnston (ORCID 0000-0002-0166-6985)		2022-04-29	2022	4	29	119	154	29.IV-3.VI.2022
881901	ASU	ASUHIC		71ca74c2-208d-4784-998f-6f7ecc6ec090	PreservedSpecimen	01535100-e719-4051-8158-e17763b575df	ASUHIC0188232		Animalia|Arthropoda|Hexapoda|Insecta|Pterygota|Neoptera|Coleoptera|Polyphaga|Elateriformia|Dascilloidea|Dascillidae|Karumiinae|Anorus	Animalia	Arthropoda	Insecta	Coleoptera	Dascillidae	Anorus parvicollis	23721	Horn, 1894	Anorus		parvicollis			Species	M. Andrew Johnston (ORCID 0000-0002-0166-6985)	2022						M. Andrew Johnston (ORCID 0000-0002-0166-6985)		2022-04-29	2022	4	29	119	154	29.IV-3.VI.2022
881902	ASU	ASUHIC		71ca74c2-208d-4784-998f-6f7ecc6ec090	PreservedSpecimen	0b423c5a-dd03-4855-8642-6b2b000e3817	ASUHIC0188233		Animalia|Arthropoda|Hexapoda|Insecta|Pterygota|Neoptera|Coleoptera|Polyphaga|Elateriformia|Dascilloidea|Dascillidae|Karumiinae|Anorus	Animalia	Arthropoda	Insecta	Coleoptera	Dascillidae	Anorus parvicollis	23721	Horn, 1894	Anorus		parvicollis			Species	M. Andrew Johnston (ORCID 0000-0002-0166-6985)	2022						M. Andrew Johnston (ORCID 0000-0002-0166-6985)		2022-04-29	2022	4	29	119	154	29.IV-3.VI.2022
881903	ASU	ASUHIC		71ca74c2-208d-4784-998f-6f7ecc6ec090	PreservedSpecimen	b99f9cbc-7b6b-49b7-a698-803d0864973a	ASUHIC0188234		Animalia|Arthropoda|Hexapoda|Insecta|Pterygota|Neoptera|Coleoptera|Polyphaga|Elateriformia|Dascilloidea|Dascillidae|Karumiinae|Anorus	Animalia	Arthropoda	Insecta	Coleoptera	Dascillidae	Anorus parvicollis	23721	Horn, 1894	Anorus		parvicollis			Species	M. Andrew Johnston (ORCID 0000-0002-0166-6985)	2022						M. Andrew Johnston (ORCID 0000-0002-0166-6985)		2022-04-29	2022	4	29	119	154	29.IV-3.VI.2022
881904	ASU	ASUHIC		71ca74c2-208d-4784-998f-6f7ecc6ec090	PreservedSpecimen	18a71b89-1a77-48ce-bc90-0f6dc211f93e	ASUHIC0188235		Animalia|Arthropoda|Hexapoda|Insecta|Pterygota|Neoptera|Coleoptera|Polyphaga|Elateriformia|Dascilloidea|Dascillidae|Karumiinae|Anorus	Animalia	Arthropoda	Insecta	Coleoptera	Dascillidae	Anorus parvicollis	23721	Horn, 1894	Anorus		parvicollis			Species	M. Andrew Johnston (ORCID 0000-0002-0166-6985)	2022						M. Andrew Johnston (ORCID 0000-0002-0166-6985)		2022-04-29	2022	4	29	119	154	29.IV-3.VI.2022
881905	ASU	ASUHIC		71ca74c2-208d-4784-998f-6f7ecc6ec090	PreservedSpecimen	1fc92bae-93e3-460c-aa8d-ea83e5c618a5	ASUHIC0188236		Animalia|Arthropoda|Hexapoda|Insecta|Pterygota|Neoptera|Coleoptera|Polyphaga|Elateriformia|Dascilloidea|Dascillidae|Karumiinae|Anorus	Animalia	Arthropoda	Insecta	Coleoptera	Dascillidae	Anorus parvicollis	23721	Horn, 1894	Anorus		parvicollis			Species	M. Andrew Johnston (ORCID 0000-0002-0166-6985)	2022						M. Andrew Johnston (ORCID 0000-0002-0166-6985)		2022-04-29	2022	4	29	119	154	29.IV-3.VI.2022
881906	ASU	ASUHIC		71ca74c2-208d-4784-998f-6f7ecc6ec090	PreservedSpecimen	1cbd0bb1-4eea-4231-9030-e0b163c87e0b	ASUHIC0188237		Animalia|Arthropoda|Hexapoda|Insecta|Pterygota|Neoptera|Coleoptera|Polyphaga|Elateriformia|Dascilloidea|Dascillidae|Karumiinae|Anorus	Animalia	Arthropoda	Insecta	Coleoptera	Dascillidae	Anorus parvicollis	23721	Horn, 1894	Anorus		parvicollis			Species	M. Andrew Johnston (ORCID 0000-0002-0166-6985)	2022						M. Andrew Johnston (ORCID 0000-0002-0166-6985)		2022-04-29	2022	4	29	119	154	29.IV-3.VI.2022
881907	ASU	ASUHIC		71ca74c2-208d-4784-998f-6f7ecc6ec090	PreservedSpecimen	5e890bcc-f4fa-4c00-b38e-96ffd2bac0d6	ASUHIC0188238		Animalia|Arthropoda|Hexapoda|Insecta|Pterygota|Neoptera|Coleoptera|Polyphaga|Elateriformia|Dascilloidea|Dascillidae|Karumiinae|Anorus	Animalia	Arthropoda	Insecta	Coleoptera	Dascillidae	Anorus parvicollis	23721	Horn, 1894	Anorus		parvicollis			Species	M. Andrew Johnston (ORCID 0000-0002-0166-6985)	2022						M. Andrew Johnston (ORCID 0000-0002-0166-6985)		2022-04-29	2022	4	29	119	154	29.IV-3.VI.2022
881908	ASU	ASUHIC		71ca74c2-208d-4784-998f-6f7ecc6ec090	PreservedSpecimen	142ee492-762f-4d23-a1a6-aad7e129e4bd	ASUHIC0188239		Animalia|Arthropoda|Hexapoda|Insecta|Pterygota|Neoptera|Coleoptera|Polyphaga|Elateriformia|Dascilloidea|Dascillidae|Karumiinae|Anorus	Animalia	Arthropoda	Insecta	Coleoptera	Dascillidae	Anorus parvicollis	23721	Horn, 1894	Anorus		parvicollis			Species	M. Andrew Johnston (ORCID 0000-0002-0166-6985)	2022						M. Andrew Johnston (ORCID 0000-0002-0166-6985)		2022-04-29	2022	4	29	119	154	29.IV-3.VI.2022
881909	ASU	ASUHIC		71ca74c2-208d-4784-998f-6f7ecc6ec090	PreservedSpecimen	1ce32b94-4918-44be-b16f-bf2bec19dab9	ASUHIC0188240		Animalia|Arthropoda|Hexapoda|Insecta|Pterygota|Neoptera|Coleoptera|Polyphaga|Elateriformia|Dascilloidea|Dascillidae|Karumiinae|Anorus	Animalia	Arthropoda	Insecta	Coleoptera	Dascillidae	Anorus parvicollis	23721	Horn, 1894	Anorus		parvicollis			Species	M. Andrew Johnston (ORCID 0000-0002-0166-6985)	2022						M. Andrew Johnston (ORCID 0000-0002-0166-6985)		2022-04-29	2022	4	29	119	154	29.IV-3.VI.2022
881910	ASU	ASUHIC		71ca74c2-208d-4784-998f-6f7ecc6ec090	PreservedSpecimen	3a76587f-e506-47d8-bcaf-c04f5eb992ca	ASUHIC0188241		Animalia|Arthropoda|Hexapoda|Insecta|Pterygota|Neoptera|Coleoptera|Polyphaga|Elateriformia|Dascilloidea|Dascillidae|Karumiinae|Anorus	Animalia	Arthropoda	Insecta	Coleoptera	Dascillidae	Anorus parvicollis	23721	Horn, 1894	Anorus		parvicollis			Species	M. Andrew Johnston (ORCID 0000-0002-0166-6985)	2022						M. Andrew Johnston (ORCID 0000-0002-0166-6985)		2022-04-29	2022	4	29	119	154	29.IV-3.VI.2022
881911	ASU	ASUHIC		71ca74c2-208d-4784-998f-6f7ecc6ec090	PreservedSpecimen	5c69c155-b2d7-4309-9f32-e5b929357173	ASUHIC0188242		Animalia|Arthropoda|Hexapoda|Insecta|Pterygota|Neoptera|Coleoptera|Polyphaga|Elateriformia|Dascilloidea|Dascillidae|Karumiinae|Anorus	Animalia	Arthropoda	Insecta	Coleoptera	Dascillidae	Anorus parvicollis	23721	Horn, 1894	Anorus		parvicollis			Species	M. Andrew Johnston (ORCID 0000-0002-0166-6985)	2022						M. Andrew Johnston (ORCID 0000-0002-0166-6985)		2022-04-29	2022	4	29	119	154	29.IV-3.VI.2022
881912	ASU	ASUHIC		71ca74c2-208d-4784-998f-6f7ecc6ec090	PreservedSpecimen	0632b4bd-2c06-4856-b935-dd7665d7e4dc	ASUHIC0188243		Animalia|Arthropoda|Hexapoda|Insecta|Pterygota|Neoptera|Coleoptera|Polyphaga|Elateriformia|Dascilloidea|Dascillidae|Karumiinae|Anorus	Animalia	Arthropoda	Insecta	Coleoptera	Dascillidae	Anorus parvicollis	23721	Horn, 1894	Anorus		parvicollis			Species	M. Andrew Johnston (ORCID 0000-0002-0166-6985)	2022						M. Andrew Johnston (ORCID 0000-0002-0166-6985)		2022-04-29	2022	4	29	119	154	29.IV-3.VI.2022
881913	ASU	ASUHIC		71ca74c2-208d-4784-998f-6f7ecc6ec090	PreservedSpecimen	ac5c40ae-c888-48c7-b8b7-bc0ba5f6999e	ASUHIC0188244		Animalia|Arthropoda|Hexapoda|Insecta|Pterygota|Neoptera|Coleoptera|Polyphaga|Elateriformia|Dascilloidea|Dascillidae|Karumiinae|Anorus	Animalia	Arthropoda	Insecta	Coleoptera	Dascillidae	Anorus parvicollis	23721	Horn, 1894	Anorus		parvicollis			Species	M. Andrew Johnston (ORCID 0000-0002-0166-6985)	2022						M. Andrew Johnston (ORCID 0000-0002-0166-6985)		2022-04-29	2022	4	29	119	154	29.IV-3.VI.2022
881914	ASU	ASUHIC		71ca74c2-208d-4784-998f-6f7ecc6ec090	PreservedSpecimen	4639d1b7-8f03-44b4-9499-6636adbefe91	ASUHIC0188245		Animalia|Arthropoda|Hexapoda|Insecta|Pterygota|Neoptera|Coleoptera|Polyphaga|Elateriformia|Dascilloidea|Dascillidae|Karumiinae|Anorus	Animalia	Arthropoda	Insecta	Coleoptera	Dascillidae	Anorus parvicollis	23721	Horn, 1894	Anorus		parvicollis			Species	M. Andrew Johnston (ORCID 0000-0002-0166-6985)	2022						M. Andrew Johnston (ORCID 0000-0002-0166-6985)		2022-04-29	2022	4	29	119	154	29.IV-3.VI.2022
881915	ASU	ASUHIC		71ca74c2-208d-4784-998f-6f7ecc6ec090	PreservedSpecimen	52311e84-bc77-452e-9f3b-9371d24604a1	ASUHIC0188053		Animalia|Arthropoda|Hexapoda|Insecta|Pterygota|Neoptera|Coleoptera|Polyphaga|Scarabaeiformia|Scarabaeoidea	Animalia	Arthropoda	Insecta	Coleoptera		Scarabaeidae	3480	Latreille, 1802						Family	G. De Leon (ORCID 0000-0003-0727-4031)	2022-06-08						G. De Leon (ORCID 0000-0003-0727-4031)		2022-06-03	2022	6	3	154		3-VI-2022		Low desert scrub
881916	ASU	ASUHIC		71ca74c2-208d-4784-998f-6f7ecc6ec090	PreservedSpecimen	68b5f16b-e282-4918-8a08-f18348dcd62e	ASUHIC0188050		Animalia|Arthropoda|Hexapoda|Insecta|Pterygota|Neoptera|Coleoptera|Polyphaga|Cucujiformia|Tenebrionoidea	Animalia	Arthropoda	Insecta	Coleoptera		Tenebrionidae	3713	Latreille, 1802						Family	G. De Leon (ORCID 0000-0003-0727-4031)	2022-06-08						G. De Leon (ORCID 0000-0003-0727-4031)		2022-06-03	2022	6	3	154		3-VI-2022		Low desert scrub
881918	ASU	ASUHIC		71ca74c2-208d-4784-998f-6f7ecc6ec090	PreservedSpecimen	97795ffd-0f29-44f4-91c3-64aaf85c33c2	ASUHIC0188246		Animalia|Arthropoda|Hexapoda|Insecta|Pterygota|Neoptera|Coleoptera|Polyphaga|Cucujiformia|Tenebrionoidea|Tenebrionidae|Eupsophulus	Animalia	Arthropoda	Insecta	Coleoptera	Tenebrionidae	Eupsophulus castaneus	321354	(Horn)	Eupsophulus		castaneus			Species	M. Andrew Johnston (ORCID 0000-0002-0166-6985)	2022						M. Andrew Johnston (ORCID 0000-0002-0166-6985)		2022-04-29	2022	4	29	119	154	29.IV-3.VI.2022
881919	ASU	ASUHIC		71ca74c2-208d-4784-998f-6f7ecc6ec090	PreservedSpecimen	707f6c9f-8c93-4a90-b0bc-60401272a64f	ASUHIC0188247		Animalia|Arthropoda|Hexapoda|Insecta|Pterygota|Neoptera|Coleoptera|Polyphaga|Cucujiformia|Tenebrionoidea|Pyrochroidae|Cononotus	Animalia	Arthropoda	Insecta	Coleoptera	Pyrochroidae	Cononotus bryanti	317010	Van Dyke	Cononotus		bryanti			Species	M. Andrew Johnston (ORCID 0000-0002-0166-6985)	2022						M. Andrew Johnston (ORCID 0000-0002-0166-6985)		2022-04-29	2022	4	29	119	154	29.IV-3.VI.2022
881921	ASU	ASUHIC		71ca74c2-208d-4784-998f-6f7ecc6ec090	PreservedSpecimen	e2ddad1e-79ac-4bc9-a038-755ec8c18e8e	ASUHIC0188248		Animalia|Arthropoda|Hexapoda|Insecta|Pterygota|Neoptera|Coleoptera|Polyphaga|Cucujiformia|Tenebrionoidea|Salpingidae|Dacoderinae|Dacoderus	Animalia	Arthropoda	Insecta	Coleoptera	Salpingidae	Dacoderus striaticeps	25963	LeConte, 1858	Dacoderus		striaticeps			Species	M. Andrew Johnston (ORCID 0000-0002-0166-6985)	2022						M. Andrew Johnston (ORCID 0000-0002-0166-6985)		2022-04-29	2022	4	29	119	154	29.IV-3.VI.2022
881922	ASU	ASUHIC		71ca74c2-208d-4784-998f-6f7ecc6ec090	PreservedSpecimen	7bcbb915-d97c-4b2e-ad59-52d9c7950cb9	ASUHIC0188249		Animalia|Arthropoda|Hexapoda|Insecta|Pterygota|Neoptera|Coleoptera|Polyphaga|Cucujiformia|Tenebrionoidea|Salpingidae|Dacoderinae|Dacoderus	Animalia	Arthropoda	Insecta	Coleoptera	Salpingidae	Dacoderus striaticeps	25963	LeConte, 1858	Dacoderus		striaticeps			Species	M. Andrew Johnston (ORCID 0000-0002-0166-6985)	2022						M. Andrew Johnston (ORCID 0000-0002-0166-6985)		2022-04-29	2022	4	29	119	154	29.IV-3.VI.2022
881923	ASU	ASUHIC		71ca74c2-208d-4784-998f-6f7ecc6ec090	PreservedSpecimen	0957a53f-1c61-425e-b7dc-6a727e1312f1	ASUHIC0188250		Animalia|Arthropoda|Hexapoda|Insecta|Pterygota|Neoptera|Coleoptera|Polyphaga|Cucujiformia|Tenebrionoidea|Salpingidae|Dacoderinae|Dacoderus	Animalia	Arthropoda	Insecta	Coleoptera	Salpingidae	Dacoderus striaticeps	25963	LeConte, 1858	Dacoderus		striaticeps			Species	M. Andrew Johnston (ORCID 0000-0002-0166-6985)	2022						M. Andrew Johnston (ORCID 0000-0002-0166-6985)		2022-04-29	2022	4	29	119	154	29.IV-3.VI.2022
881924	ASU	ASUHIC		71ca74c2-208d-4784-998f-6f7ecc6ec090	PreservedSpecimen	cbbac4be-4eea-4602-ba37-484669704391	ASUHIC0188251		Animalia|Arthropoda|Hexapoda|Insecta|Pterygota|Neoptera|Coleoptera|Polyphaga|Cucujiformia|Tenebrionoidea|Salpingidae|Dacoderinae|Dacoderus	Animalia	Arthropoda	Insecta	Coleoptera	Salpingidae	Dacoderus striaticeps	25963	LeConte, 1858	Dacoderus		striaticeps			Species	M. Andrew Johnston (ORCID 0000-0002-0166-6985)	2022						M. Andrew Johnston (ORCID 0000-0002-0166-6985)		2022-04-29	2022	4	29	119	154	29.IV-3.VI.2022
881925	ASU	ASUHIC		71ca74c2-208d-4784-998f-6f7ecc6ec090	PreservedSpecimen	797655a6-8e4c-4a89-b839-b350d12094ae	ASUHIC0188252		Animalia|Arthropoda|Hexapoda|Insecta|Pterygota|Neoptera|Coleoptera|Polyphaga|Cucujiformia|Tenebrionoidea|Salpingidae|Dacoderinae|Dacoderus	Animalia	Arthropoda	Insecta	Coleoptera	Salpingidae	Dacoderus striaticeps	25963	LeConte, 1858	Dacoderus		striaticeps			Species	M. Andrew Johnston (ORCID 0000-0002-0166-6985)	2022						M. Andrew Johnston (ORCID 0000-0002-0166-6985)		2022-04-29	2022	4	29	119	154	29.IV-3.VI.2022
881926	ASU	ASUHIC		71ca74c2-208d-4784-998f-6f7ecc6ec090	PreservedSpecimen	3aa55af6-9560-4bc8-836e-8eeac7d01c4f	ASUHIC0188253		Animalia|Arthropoda|Hexapoda|Insecta|Pterygota|Neoptera|Coleoptera|Polyphaga|Cucujiformia|Tenebrionoidea|Salpingidae|Dacoderinae|Dacoderus	Animalia	Arthropoda	Insecta	Coleoptera	Salpingidae	Dacoderus striaticeps	25963	LeConte, 1858	Dacoderus		striaticeps			Species	M. Andrew Johnston (ORCID 0000-0002-0166-6985)	2022						M. Andrew Johnston (ORCID 0000-0002-0166-6985)		2022-04-29	2022	4	29	119	154	29.IV-3.VI.2022
881927	ASU	ASUHIC		71ca74c2-208d-4784-998f-6f7ecc6ec090	PreservedSpecimen	49ce9bde-357f-432c-8007-882a51e0f339	ASUHIC0188254		Animalia|Arthropoda|Hexapoda|Insecta|Pterygota|Neoptera|Coleoptera|Polyphaga|Cucujiformia|Tenebrionoidea|Salpingidae|Dacoderinae|Dacoderus	Animalia	Arthropoda	Insecta	Coleoptera	Salpingidae	Dacoderus striaticeps	25963	LeConte, 1858	Dacoderus		striaticeps			Species	M. Andrew Johnston (ORCID 0000-0002-0166-6985)	2022						M. Andrew Johnston (ORCID 0000-0002-0166-6985)		2022-04-29	2022	4	29	119	154	29.IV-3.VI.2022
881928	ASU	ASUHIC		71ca74c2-208d-4784-998f-6f7ecc6ec090	PreservedSpecimen	5307b3a3-50e6-4b8d-b51f-e96e11a932e4	ASUHIC0188255		Animalia|Arthropoda|Hexapoda|Insecta|Pterygota|Neoptera|Coleoptera|Polyphaga|Cucujiformia|Tenebrionoidea|Salpingidae|Dacoderinae|Dacoderus	Animalia	Arthropoda	Insecta	Coleoptera	Salpingidae	Dacoderus striaticeps	25963	LeConte, 1858	Dacoderus		striaticeps			Species	M. Andrew Johnston (ORCID 0000-0002-0166-6985)	2022						M. Andrew Johnston (ORCID 0000-0002-0166-6985)		2022-04-29	2022	4	29	119	154	29.IV-3.VI.2022
881929	ASU	ASUHIC		71ca74c2-208d-4784-998f-6f7ecc6ec090	PreservedSpecimen	e92db2f9-3fed-4ae2-8d94-607c49b78e74	ASUHIC0188256		Animalia|Arthropoda|Hexapoda|Insecta|Pterygota|Neoptera|Coleoptera|Polyphaga|Cucujiformia|Tenebrionoidea|Salpingidae|Dacoderinae|Dacoderus	Animalia	Arthropoda	Insecta	Coleoptera	Salpingidae	Dacoderus striaticeps	25963	LeConte, 1858	Dacoderus		striaticeps			Species	M. Andrew Johnston (ORCID 0000-0002-0166-6985)	2022						M. Andrew Johnston (ORCID 0000-0002-0166-6985)		2022-04-29	2022	4	29	119	154	29.IV-3.VI.2022
881930	ASU	ASUHIC		71ca74c2-208d-4784-998f-6f7ecc6ec090	PreservedSpecimen	e6f35cd5-3816-41e2-8a55-edb0d4496ee1	ASUHIC0188257		Animalia|Arthropoda|Hexapoda|Insecta|Pterygota|Neoptera|Coleoptera|Polyphaga|Cucujiformia|Tenebrionoidea|Salpingidae|Dacoderinae|Dacoderus	Animalia	Arthropoda	Insecta	Coleoptera	Salpingidae	Dacoderus striaticeps	25963	LeConte, 1858	Dacoderus		striaticeps			Species	M. Andrew Johnston (ORCID 0000-0002-0166-6985)	2022						M. Andrew Johnston (ORCID 0000-0002-0166-6985)		2022-04-29	2022	4	29	119	154	29.IV-3.VI.2022
881931	ASU	ASUHIC		71ca74c2-208d-4784-998f-6f7ecc6ec090	PreservedSpecimen	3624c8be-d7e6-4834-9d3e-0f6c9a9f30f1	ASUHIC0188258		Animalia|Arthropoda|Hexapoda|Insecta|Pterygota|Neoptera|Coleoptera|Polyphaga|Cucujiformia|Tenebrionoidea|Salpingidae|Dacoderinae|Dacoderus	Animalia	Arthropoda	Insecta	Coleoptera	Salpingidae	Dacoderus striaticeps	25963	LeConte, 1858	Dacoderus		striaticeps			Species	M. Andrew Johnston (ORCID 0000-0002-0166-6985)	2022						M. Andrew Johnston (ORCID 0000-0002-0166-6985)		2022-04-29	2022	4	29	119	154	29.IV-3.VI.2022
881932	ASU	ASUHIC		71ca74c2-208d-4784-998f-6f7ecc6ec090	PreservedSpecimen	0b9aef15-e986-4d87-991b-6df06d9959e7	ASUHIC0188259		Animalia|Arthropoda|Hexapoda|Insecta|Pterygota|Neoptera|Coleoptera|Polyphaga|Cucujiformia|Tenebrionoidea|Salpingidae|Dacoderinae|Dacoderus	Animalia	Arthropoda	Insecta	Coleoptera	Salpingidae	Dacoderus striaticeps	25963	LeConte, 1858	Dacoderus		striaticeps			Species	M. Andrew Johnston (ORCID 0000-0002-0166-6985)	2022						M. Andrew Johnston (ORCID 0000-0002-0166-6985)		2022-04-29	2022	4	29	119	154	29.IV-3.VI.2022
881933	ASU	ASUHIC		71ca74c2-208d-4784-998f-6f7ecc6ec090	PreservedSpecimen	3f613ae3-488c-4a27-8da3-b7c03d2f07c2	ASUHIC0188260		Animalia|Arthropoda|Hexapoda|Insecta|Pterygota|Neoptera|Coleoptera|Polyphaga|Cucujiformia|Tenebrionoidea|Salpingidae|Dacoderinae|Dacoderus	Animalia	Arthropoda	Insecta	Coleoptera	Salpingidae	Dacoderus striaticeps	25963	LeConte, 1858	Dacoderus		striaticeps			Species	M. Andrew Johnston (ORCID 0000-0002-0166-6985)	2022						M. Andrew Johnston (ORCID 0000-0002-0166-6985)		2022-04-29	2022	4	29	119	154	29.IV-3.VI.2022
881934	ASU	ASUHIC		71ca74c2-208d-4784-998f-6f7ecc6ec090	PreservedSpecimen	d20acba8-dc15-43da-8430-8a3de01f3d38	ASUHIC0188261		Animalia|Arthropoda|Hexapoda|Insecta|Pterygota|Neoptera|Coleoptera|Polyphaga|Cucujiformia|Tenebrionoidea|Salpingidae|Dacoderinae|Dacoderus	Animalia	Arthropoda	Insecta	Coleoptera	Salpingidae	Dacoderus striaticeps	25963	LeConte, 1858	Dacoderus		striaticeps			Species	M. Andrew Johnston (ORCID 0000-0002-0166-6985)	2022						M. Andrew Johnston (ORCID 0000-0002-0166-6985)		2022-04-29	2022	4	29	119	154	29.IV-3.VI.2022
881935	ASU	ASUHIC		71ca74c2-208d-4784-998f-6f7ecc6ec090	PreservedSpecimen	1b6791d0-c9c4-4c4d-8e34-76459072fda2	ASUHIC0188262		Animalia|Arthropoda|Hexapoda|Insecta|Pterygota|Neoptera|Coleoptera|Polyphaga|Cucujiformia|Tenebrionoidea|Salpingidae|Dacoderinae|Dacoderus	Animalia	Arthropoda	Insecta	Coleoptera	Salpingidae	Dacoderus striaticeps	25963	LeConte, 1858	Dacoderus		striaticeps			Species	M. Andrew Johnston (ORCID 0000-0002-0166-6985)	2022						M. Andrew Johnston (ORCID 0000-0002-0166-6985)		2022-04-29	2022	4	29	119	154	29.IV-3.VI.2022
881936	ASU	ASUHIC		71ca74c2-208d-4784-998f-6f7ecc6ec090	PreservedSpecimen	ae9c34db-ac7d-4b25-8b38-310801696632	ASUHIC0188263		Animalia|Arthropoda|Hexapoda|Insecta|Pterygota|Neoptera|Coleoptera|Polyphaga|Cucujiformia|Tenebrionoidea|Salpingidae|Dacoderinae|Dacoderus	Animalia	Arthropoda	Insecta	Coleoptera	Salpingidae	Dacoderus striaticeps	25963	LeConte, 1858	Dacoderus		striaticeps			Species	M. Andrew Johnston (ORCID 0000-0002-0166-6985)	2022						M. Andrew Johnston (ORCID 0000-0002-0166-6985)		2022-04-29	2022	4	29	119	154	29.IV-3.VI.2022
881937	ASU	ASUHIC		71ca74c2-208d-4784-998f-6f7ecc6ec090	PreservedSpecimen	010bc8b8-a8d5-4cb9-8a94-c57d424b3be7	ASUHIC0188264		Animalia|Arthropoda|Hexapoda|Insecta|Pterygota|Neoptera|Coleoptera|Polyphaga|Cucujiformia|Tenebrionoidea|Salpingidae|Dacoderinae|Dacoderus	Animalia	Arthropoda	Insecta	Coleoptera	Salpingidae	Dacoderus striaticeps	25963	LeConte, 1858	Dacoderus		striaticeps			Species	M. Andrew Johnston (ORCID 0000-0002-0166-6985)	2022						M. Andrew Johnston (ORCID 0000-0002-0166-6985)		2022-04-29	2022	4	29	119	154	29.IV-3.VI.2022
881938	ASU	ASUHIC		71ca74c2-208d-4784-998f-6f7ecc6ec090	PreservedSpecimen	2d5e9182-f85c-48c1-833e-710e5e1d5a1c	ASUHIC0188265		Animalia|Arthropoda|Hexapoda|Insecta|Pterygota|Neoptera|Coleoptera|Polyphaga|Cucujiformia|Tenebrionoidea|Salpingidae|Dacoderinae|Dacoderus	Animalia	Arthropoda	Insecta	Coleoptera	Salpingidae	Dacoderus striaticeps	25963	LeConte, 1858	Dacoderus		striaticeps			Species	M. Andrew Johnston (ORCID 0000-0002-0166-6985)	2022						M. Andrew Johnston (ORCID 0000-0002-0166-6985)		2022-04-29	2022	4	29	119	154	29.IV-3.VI.2022
881939	ASU	ASUHIC		71ca74c2-208d-4784-998f-6f7ecc6ec090	PreservedSpecimen	47209e6c-0a1d-418e-b4f5-1a2bba421aa3	ASUHIC0188266		Animalia|Arthropoda|Hexapoda|Insecta|Pterygota|Neoptera|Coleoptera|Polyphaga|Cucujiformia|Tenebrionoidea|Salpingidae|Dacoderinae|Dacoderus	Animalia	Arthropoda	Insecta	Coleoptera	Salpingidae	Dacoderus striaticeps	25963	LeConte, 1858	Dacoderus		striaticeps			Species	M. Andrew Johnston (ORCID 0000-0002-0166-6985)	2022						M. Andrew Johnston (ORCID 0000-0002-0166-6985)		2022-04-29	2022	4	29	119	154	29.IV-3.VI.2022
881940	ASU	ASUHIC		71ca74c2-208d-4784-998f-6f7ecc6ec090	PreservedSpecimen	79ee5bd9-7ada-4959-97ee-ca0a65bec8b3	ASUHIC0188267		Animalia|Arthropoda|Hexapoda|Insecta|Pterygota|Neoptera|Coleoptera|Polyphaga|Cucujiformia|Tenebrionoidea|Salpingidae|Dacoderinae|Dacoderus	Animalia	Arthropoda	Insecta	Coleoptera	Salpingidae	Dacoderus striaticeps	25963	LeConte, 1858	Dacoderus		striaticeps			Species	M. Andrew Johnston (ORCID 0000-0002-0166-6985)	2022						M. Andrew Johnston (ORCID 0000-0002-0166-6985)		2022-04-29	2022	4	29	119	154	29.IV-3.VI.2022
881941	ASU	ASUHIC		71ca74c2-208d-4784-998f-6f7ecc6ec090	PreservedSpecimen	7d820957-183d-4123-b969-bc2777332031	ASUHIC0188268		Animalia|Arthropoda|Hexapoda|Insecta|Pterygota|Neoptera|Coleoptera|Polyphaga|Cucujiformia|Tenebrionoidea|Salpingidae|Dacoderinae|Dacoderus	Animalia	Arthropoda	Insecta	Coleoptera	Salpingidae	Dacoderus striaticeps	25963	LeConte, 1858	Dacoderus		striaticeps			Species	M. Andrew Johnston (ORCID 0000-0002-0166-6985)	2022						M. Andrew Johnston (ORCID 0000-0002-0166-6985)		2022-04-29	2022	4	29	119	154	29.IV-3.VI.2022
881942	ASU	ASUHIC		71ca74c2-208d-4784-998f-6f7ecc6ec090	PreservedSpecimen	fdd61b35-ab19-462e-b56d-26280386a880	ASUHIC0188269		Animalia|Arthropoda|Hexapoda|Insecta|Pterygota|Neoptera|Coleoptera|Polyphaga|Cucujiformia|Tenebrionoidea|Salpingidae|Dacoderinae|Dacoderus	Animalia	Arthropoda	Insecta	Coleoptera	Salpingidae	Dacoderus striaticeps	25963	LeConte, 1858	Dacoderus		striaticeps			Species	M. Andrew Johnston (ORCID 0000-0002-0166-6985)	2022						M. Andrew Johnston (ORCID 0000-0002-0166-6985)		2022-04-29	2022	4	29	119	154	29.IV-3.VI.2022
881943	ASU	ASUHIC		71ca74c2-208d-4784-998f-6f7ecc6ec090	PreservedSpecimen	9d3ae452-6ef5-495d-9d94-d4e73226555c	ASUHIC0188270		Animalia|Arthropoda|Hexapoda|Insecta|Pterygota|Neoptera|Coleoptera|Polyphaga|Cucujiformia|Tenebrionoidea|Salpingidae|Dacoderinae|Dacoderus	Animalia	Arthropoda	Insecta	Coleoptera	Salpingidae	Dacoderus striaticeps	25963	LeConte, 1858	Dacoderus		striaticeps			Species	M. Andrew Johnston (ORCID 0000-0002-0166-6985)	2022						M. Andrew Johnston (ORCID 0000-0002-0166-6985)		2022-04-29	2022	4	29	119	154	29.IV-3.VI.2022
881944	ASU	ASUHIC		71ca74c2-208d-4784-998f-6f7ecc6ec090	PreservedSpecimen	48ed7891-9d9c-4089-a3e3-565534c4ed0c	ASUHIC0188271		Animalia|Arthropoda|Hexapoda|Insecta|Pterygota|Neoptera|Coleoptera|Polyphaga|Cucujiformia|Tenebrionoidea|Salpingidae|Dacoderinae|Dacoderus	Animalia	Arthropoda	Insecta	Coleoptera	Salpingidae	Dacoderus striaticeps	25963	LeConte, 1858	Dacoderus		striaticeps			Species	M. Andrew Johnston (ORCID 0000-0002-0166-6985)	2022						M. Andrew Johnston (ORCID 0000-0002-0166-6985)		2022-04-29	2022	4	29	119	154	29.IV-3.VI.2022
881973	ASU	ASUHIC		71ca74c2-208d-4784-998f-6f7ecc6ec090	PreservedSpecimen	d8d2aa5d-76e4-48b7-be0e-5880a591ef0f	ASUHIC0188272		Animalia|Arthropoda|Hexapoda|Insecta|Pterygota|Neoptera|Coleoptera|Polyphaga|Cucujiformia|Tenebrionoidea|Tenebrionidae|Triorophus	Animalia	Arthropoda	Insecta	Coleoptera	Tenebrionidae	Triorophus laevis	337108	LeConte, 1851	Triorophus		laevis			Species	M. Andrew Johnston (ORCID 0000-0002-0166-6985)	2022						M. Andrew Johnston (ORCID 0000-0002-0166-6985)		2022-04-29	2022	4	29	119	154	29.IV-3.VI.2022
881974	ASU	ASUHIC		71ca74c2-208d-4784-998f-6f7ecc6ec090	PreservedSpecimen	42ac391e-f61a-4105-a498-fc628ae6f496	ASUHIC0188273		Animalia|Arthropoda|Hexapoda|Insecta|Pterygota|Neoptera|Coleoptera|Polyphaga|Cucujiformia|Tenebrionoidea|Tenebrionidae|Triorophus	Animalia	Arthropoda	Insecta	Coleoptera	Tenebrionidae	Triorophus laevis	337108	LeConte, 1851	Triorophus		laevis			Species	M. Andrew Johnston (ORCID 0000-0002-0166-6985)	2022						M. Andrew Johnston (ORCID 0000-0002-0166-6985)		2022-04-29	2022	4	29	119	154	29.IV-3.VI.2022
881975	ASU	ASUHIC		71ca74c2-208d-4784-998f-6f7ecc6ec090	PreservedSpecimen	e11c1abe-01e3-4912-bbfb-11aa1ea5503c	ASUHIC0188274		Animalia|Arthropoda|Hexapoda|Insecta|Pterygota|Neoptera|Coleoptera|Polyphaga|Cucujiformia|Tenebrionoidea|Tenebrionidae|Triorophus	Animalia	Arthropoda	Insecta	Coleoptera	Tenebrionidae	Triorophus laevis	337108	LeConte, 1851	Triorophus		laevis			Species	M. Andrew Johnston (ORCID 0000-0002-0166-6985)	2022						M. Andrew Johnston (ORCID 0000-0002-0166-6985)		2022-04-29	2022	4	29	119	154	29.IV-3.VI.2022
881976	ASU	ASUHIC		71ca74c2-208d-4784-998f-6f7ecc6ec090	PreservedSpecimen	309afa8a-0c2b-461e-be42-97a9ca580a3e	ASUHIC0188275		Animalia|Arthropoda|Hexapoda|Insecta|Pterygota|Neoptera|Coleoptera|Polyphaga|Cucujiformia|Tenebrionoidea|Tenebrionidae|Triorophus	Animalia	Arthropoda	Insecta	Coleoptera	Tenebrionidae	Triorophus laevis	337108	LeConte, 1851	Triorophus		laevis			Species	M. Andrew Johnston (ORCID 0000-0002-0166-6985)	2022						M. Andrew Johnston (ORCID 0000-0002-0166-6985)		2022-04-29	2022	4	29	119	154	29.IV-3.VI.2022
881977	ASU	ASUHIC		71ca74c2-208d-4784-998f-6f7ecc6ec090	PreservedSpecimen	cd3815d0-0ace-4cca-9ec4-6c2a4915b980	ASUHIC0188276		Animalia|Arthropoda|Hexapoda|Insecta|Pterygota|Neoptera|Coleoptera|Polyphaga|Cucujiformia|Tenebrionoidea|Tenebrionidae|Triorophus	Animalia	Arthropoda	Insecta	Coleoptera	Tenebrionidae	Triorophus laevis	337108	LeConte, 1851	Triorophus		laevis			Species	M. Andrew Johnston (ORCID 0000-0002-0166-6985)	2022						M. Andrew Johnston (ORCID 0000-0002-0166-6985)		2022-04-29	2022	4	29	119	154	29.IV-3.VI.2022
881978	ASU	ASUHIC		71ca74c2-208d-4784-998f-6f7ecc6ec090	PreservedSpecimen	00ee6d08-7a72-4b85-a08e-569ae23cfefd	ASUHIC0188277		Animalia|Arthropoda|Hexapoda|Insecta|Pterygota|Neoptera|Coleoptera|Polyphaga|Cucujiformia|Tenebrionoidea|Tenebrionidae|Triorophus	Animalia	Arthropoda	Insecta	Coleoptera	Tenebrionidae	Triorophus laevis	337108	LeConte, 1851	Triorophus		laevis			Species	M. Andrew Johnston (ORCID 0000-0002-0166-6985)	2022						M. Andrew Johnston (ORCID 0000-0002-0166-6985)		2022-04-29	2022	4	29	119	154	29.IV-3.VI.2022
881979	ASU	ASUHIC		71ca74c2-208d-4784-998f-6f7ecc6ec090	PreservedSpecimen	ab705ce4-299a-411f-955d-cc6b06a218bc	ASUHIC0188278		Animalia|Arthropoda|Hexapoda|Insecta|Pterygota|Neoptera|Coleoptera|Polyphaga|Cucujiformia|Tenebrionoidea|Tenebrionidae|Triorophus	Animalia	Arthropoda	Insecta	Coleoptera	Tenebrionidae	Triorophus laevis	337108	LeConte, 1851	Triorophus		laevis			Species	M. Andrew Johnston (ORCID 0000-0002-0166-6985)	2022						M. Andrew Johnston (ORCID 0000-0002-0166-6985)		2022-04-29	2022	4	29	119	154	29.IV-3.VI.2022
881980	ASU	ASUHIC		71ca74c2-208d-4784-998f-6f7ecc6ec090	PreservedSpecimen	e227ed5e-5132-4f70-a7b7-f45c9e5b178a	ASUHIC0188279		Animalia|Arthropoda|Hexapoda|Insecta|Pterygota|Neoptera|Coleoptera|Polyphaga|Cucujiformia|Tenebrionoidea|Tenebrionidae|Triorophus	Animalia	Arthropoda	Insecta	Coleoptera	Tenebrionidae	Triorophus laevis	337108	LeConte, 1851	Triorophus		laevis			Species	M. Andrew Johnston (ORCID 0000-0002-0166-6985)	2022						M. Andrew Johnston (ORCID 0000-0002-0166-6985)		2022-04-29	2022	4	29	119	154	29.IV-3.VI.2022
881981	ASU	ASUHIC		71ca74c2-208d-4784-998f-6f7ecc6ec090	PreservedSpecimen	aa47f7b5-c394-463e-9ba8-d2319e0c1868	ASUHIC0188280		Animalia|Arthropoda|Hexapoda|Insecta|Pterygota|Neoptera|Coleoptera|Polyphaga|Cucujiformia|Tenebrionoidea|Tenebrionidae|Triorophus	Animalia	Arthropoda	Insecta	Coleoptera	Tenebrionidae	Triorophus laevis	337108	LeConte, 1851	Triorophus		laevis			Species	M. Andrew Johnston (ORCID 0000-0002-0166-6985)	2022						M. Andrew Johnston (ORCID 0000-0002-0166-6985)		2022-04-29	2022	4	29	119	154	29.IV-3.VI.2022
881982	ASU	ASUHIC		71ca74c2-208d-4784-998f-6f7ecc6ec090	PreservedSpecimen	41a2fea8-4e0c-498c-ab54-6c58903ef166	ASUHIC0188281		Animalia|Arthropoda|Hexapoda|Insecta|Pterygota|Neoptera|Coleoptera|Polyphaga|Cucujiformia|Tenebrionoidea|Tenebrionidae|Triorophus	Animalia	Arthropoda	Insecta	Coleoptera	Tenebrionidae	Triorophus laevis	337108	LeConte, 1851	Triorophus		laevis			Species	M. Andrew Johnston (ORCID 0000-0002-0166-6985)	2022						M. Andrew Johnston (ORCID 0000-0002-0166-6985)		2022-04-29	2022	4	29	119	154	29.IV-3.VI.2022
881983	ASU	ASUHIC		71ca74c2-208d-4784-998f-6f7ecc6ec090	PreservedSpecimen	66b10739-eaaa-40e0-92b8-52aba71fd2a1	ASUHIC0188282		Animalia|Arthropoda|Hexapoda|Insecta|Pterygota|Neoptera|Coleoptera|Polyphaga|Cucujiformia|Tenebrionoidea|Tenebrionidae|Triorophus	Animalia	Arthropoda	Insecta	Coleoptera	Tenebrionidae	Triorophus laevis	337108	LeConte, 1851	Triorophus		laevis			Species	M. Andrew Johnston (ORCID 0000-0002-0166-6985)	2022						M. Andrew Johnston (ORCID 0000-0002-0166-6985)		2022-04-29	2022	4	29	119	154	29.IV-3.VI.2022
881984	ASU	ASUHIC		71ca74c2-208d-4784-998f-6f7ecc6ec090	PreservedSpecimen	d987528a-3d8f-4921-8f8a-861ffb1eae5f	ASUHIC0188283		Animalia|Arthropoda|Hexapoda|Insecta|Pterygota|Neoptera|Coleoptera|Polyphaga|Cucujiformia|Tenebrionoidea|Tenebrionidae|Triorophus	Animalia	Arthropoda	Insecta	Coleoptera	Tenebrionidae	Triorophus laevis	337108	LeConte, 1851	Triorophus		laevis			Species	M. Andrew Johnston (ORCID 0000-0002-0166-6985)	2022						M. Andrew Johnston (ORCID 0000-0002-0166-6985)		2022-04-29	2022	4	29	119	154	29.IV-3.VI.2022
881985	ASU	ASUHIC		71ca74c2-208d-4784-998f-6f7ecc6ec090	PreservedSpecimen	66059a13-8e07-4328-8fb9-39371be24e85	ASUHIC0188284		Animalia|Arthropoda|Hexapoda|Insecta|Pterygota|Neoptera|Coleoptera|Polyphaga|Cucujiformia|Tenebrionoidea|Tenebrionidae|Triorophus	Animalia	Arthropoda	Insecta	Coleoptera	Tenebrionidae	Triorophus laevis	337108	LeConte, 1851	Triorophus		laevis			Species	M. Andrew Johnston (ORCID 0000-0002-0166-6985)	2022						M. Andrew Johnston (ORCID 0000-0002-0166-6985)		2022-04-29	2022	4	29	119	154	29.IV-3.VI.2022
881986	ASU	ASUHIC		71ca74c2-208d-4784-998f-6f7ecc6ec090	PreservedSpecimen	4f21f4b4-724e-4b05-aa83-3408a883febc	ASUHIC0188285		Animalia|Arthropoda|Hexapoda|Insecta|Pterygota|Neoptera|Coleoptera|Polyphaga|Cucujiformia|Tenebrionoidea|Tenebrionidae|Triorophus	Animalia	Arthropoda	Insecta	Coleoptera	Tenebrionidae	Triorophus laevis	337108	LeConte, 1851	Triorophus		laevis			Species	M. Andrew Johnston (ORCID 0000-0002-0166-6985)	2022						M. Andrew Johnston (ORCID 0000-0002-0166-6985)		2022-04-29	2022	4	29	119	154	29.IV-3.VI.2022
881987	ASU	ASUHIC		71ca74c2-208d-4784-998f-6f7ecc6ec090	PreservedSpecimen	eabc9716-5d54-4772-bcd5-16360070f9b8	ASUHIC0188286		Animalia|Arthropoda|Hexapoda|Insecta|Pterygota|Neoptera|Coleoptera|Polyphaga|Cucujiformia|Tenebrionoidea|Tenebrionidae|Triorophus	Animalia	Arthropoda	Insecta	Coleoptera	Tenebrionidae	Triorophus laevis	337108	LeConte, 1851	Triorophus		laevis			Species	M. Andrew Johnston (ORCID 0000-0002-0166-6985)	2022						M. Andrew Johnston (ORCID 0000-0002-0166-6985)		2022-04-29	2022	4	29	119	154	29.IV-3.VI.2022
881988	ASU	ASUHIC		71ca74c2-208d-4784-998f-6f7ecc6ec090	PreservedSpecimen	4395ed5b-25c0-4559-ad43-a2d34a6ddb6e	ASUHIC0188287		Animalia|Arthropoda|Hexapoda|Insecta|Pterygota|Neoptera|Coleoptera|Polyphaga|Cucujiformia|Tenebrionoidea|Tenebrionidae|Triorophus	Animalia	Arthropoda	Insecta	Coleoptera	Tenebrionidae	Triorophus laevis	337108	LeConte, 1851	Triorophus		laevis			Species	M. Andrew Johnston (ORCID 0000-0002-0166-6985)	2022						M. Andrew Johnston (ORCID 0000-0002-0166-6985)		2022-04-29	2022	4	29	119	154	29.IV-3.VI.2022
881989	ASU	ASUHIC		71ca74c2-208d-4784-998f-6f7ecc6ec090	PreservedSpecimen	f89cbeb4-33bf-45fe-beec-56f2d7962142	ASUHIC0188288		Animalia|Arthropoda|Hexapoda|Insecta|Pterygota|Neoptera|Coleoptera|Polyphaga|Cucujiformia|Tenebrionoidea|Tenebrionidae|Triorophus	Animalia	Arthropoda	Insecta	Coleoptera	Tenebrionidae	Triorophus laevis	337108	LeConte, 1851	Triorophus		laevis			Species	M. Andrew Johnston (ORCID 0000-0002-0166-6985)	2022						M. Andrew Johnston (ORCID 0000-0002-0166-6985)		2022-04-29	2022	4	29	119	154	29.IV-3.VI.2022
881990	ASU	ASUHIC		71ca74c2-208d-4784-998f-6f7ecc6ec090	PreservedSpecimen	2606b866-2495-41d0-88c2-305b44430e27	ASUHIC0188289		Animalia|Arthropoda|Hexapoda|Insecta|Pterygota|Neoptera|Coleoptera|Polyphaga|Cucujiformia|Tenebrionoidea|Tenebrionidae|Triorophus	Animalia	Arthropoda	Insecta	Coleoptera	Tenebrionidae	Triorophus laevis	337108	LeConte, 1851	Triorophus		laevis			Species	M. Andrew Johnston (ORCID 0000-0002-0166-6985)	2022						M. Andrew Johnston (ORCID 0000-0002-0166-6985)		2022-04-29	2022	4	29	119	154	29.IV-3.VI.2022
881991	ASU	ASUHIC		71ca74c2-208d-4784-998f-6f7ecc6ec090	PreservedSpecimen	8bcf9764-938d-4f5f-b37b-e54860fdd29e	ASUHIC0188290		Animalia|Arthropoda|Hexapoda|Insecta|Pterygota|Neoptera|Coleoptera|Polyphaga|Cucujiformia|Tenebrionoidea|Tenebrionidae|Triorophus	Animalia	Arthropoda	Insecta	Coleoptera	Tenebrionidae	Triorophus laevis	337108	LeConte, 1851	Triorophus		laevis			Species	M. Andrew Johnston (ORCID 0000-0002-0166-6985)	2022						M. Andrew Johnston (ORCID 0000-0002-0166-6985)		2022-04-29	2022	4	29	119	154	29.IV-3.VI.2022
881992	ASU	ASUHIC		71ca74c2-208d-4784-998f-6f7ecc6ec090	PreservedSpecimen	e1398420-9680-4e57-97b1-47a24593567a	ASUHIC0188291		Animalia|Arthropoda|Hexapoda|Insecta|Pterygota|Neoptera|Coleoptera|Polyphaga|Cucujiformia|Tenebrionoidea|Tenebrionidae|Triorophus	Animalia	Arthropoda	Insecta	Coleoptera	Tenebrionidae	Triorophus laevis	337108	LeConte, 1851	Triorophus		laevis			Species	M. Andrew Johnston (ORCID 0000-0002-0166-6985)	2022						M. Andrew Johnston (ORCID 0000-0002-0166-6985)		2022-04-29	2022	4	29	119	154	29.IV-3.VI.2022
881993	ASU	ASUHIC		71ca74c2-208d-4784-998f-6f7ecc6ec090	PreservedSpecimen	af7d5517-7bf8-4e01-8aea-a90df9a48804	ASUHIC0188292		Animalia|Arthropoda|Hexapoda|Insecta|Pterygota|Neoptera|Coleoptera|Polyphaga|Cucujiformia|Tenebrionoidea|Tenebrionidae|Triorophus	Animalia	Arthropoda	Insecta	Coleoptera	Tenebrionidae	Triorophus laevis	337108	LeConte, 1851	Triorophus		laevis			Species	M. Andrew Johnston (ORCID 0000-0002-0166-6985)	2022						M. Andrew Johnston (ORCID 0000-0002-0166-6985)		2022-04-29	2022	4	29	119	154	29.IV-3.VI.2022
881994	ASU	ASUHIC		71ca74c2-208d-4784-998f-6f7ecc6ec090	PreservedSpecimen	cb1f52b5-dc53-4326-8cec-7b06417e3d66	ASUHIC0188293		Animalia|Arthropoda|Hexapoda|Insecta|Pterygota|Neoptera|Coleoptera|Polyphaga|Cucujiformia|Tenebrionoidea|Tenebrionidae|Triorophus	Animalia	Arthropoda	Insecta	Coleoptera	Tenebrionidae	Triorophus laevis	337108	LeConte, 1851	Triorophus		laevis			Species	M. Andrew Johnston (ORCID 0000-0002-0166-6985)	2022						M. Andrew Johnston (ORCID 0000-0002-0166-6985)		2022-04-29	2022	4	29	119	154	29.IV-3.VI.2022
881995	ASU	ASUHIC		71ca74c2-208d-4784-998f-6f7ecc6ec090	PreservedSpecimen	af5feef1-d516-4811-9948-7329086c8658	ASUHIC0188294		Animalia|Arthropoda|Hexapoda|Insecta|Pterygota|Neoptera|Coleoptera|Polyphaga|Cucujiformia|Tenebrionoidea|Tenebrionidae|Triorophus	Animalia	Arthropoda	Insecta	Coleoptera	Tenebrionidae	Triorophus laevis	337108	LeConte, 1851	Triorophus		laevis			Species	M. Andrew Johnston (ORCID 0000-0002-0166-6985)	2022						M. Andrew Johnston (ORCID 0000-0002-0166-6985)		2022-04-29	2022	4	29	119	154	29.IV-3.VI.2022
881996	ASU	ASUHIC		71ca74c2-208d-4784-998f-6f7ecc6ec090	PreservedSpecimen	3cfee181-aaf1-4f7a-a396-1a1f5cb456a8	ASUHIC0188295		Animalia|Arthropoda|Hexapoda|Insecta|Pterygota|Neoptera|Coleoptera|Polyphaga|Cucujiformia|Tenebrionoidea|Tenebrionidae|Triorophus	Animalia	Arthropoda	Insecta	Coleoptera	Tenebrionidae	Triorophus laevis	337108	LeConte, 1851	Triorophus		laevis			Species	M. Andrew Johnston (ORCID 0000-0002-0166-6985)	2022						M. Andrew Johnston (ORCID 0000-0002-0166-6985)		2022-04-29	2022	4	29	119	154	29.IV-3.VI.2022
881997	ASU	ASUHIC		71ca74c2-208d-4784-998f-6f7ecc6ec090	PreservedSpecimen	51e51eb6-bcf6-4bc7-86de-3911994c2fbd	ASUHIC0188296		Animalia|Arthropoda|Hexapoda|Insecta|Pterygota|Neoptera|Coleoptera|Polyphaga|Cucujiformia|Tenebrionoidea|Tenebrionidae|Triorophus	Animalia	Arthropoda	Insecta	Coleoptera	Tenebrionidae	Triorophus laevis	337108	LeConte, 1851	Triorophus		laevis			Species	M. Andrew Johnston (ORCID 0000-0002-0166-6985)	2022						M. Andrew Johnston (ORCID 0000-0002-0166-6985)		2022-04-29	2022	4	29	119	154	29.IV-3.VI.2022
881998	ASU	ASUHIC		71ca74c2-208d-4784-998f-6f7ecc6ec090	PreservedSpecimen	4a1a873b-de36-4c0e-a7a7-76ac57bf476f	ASUHIC0188297		Animalia|Arthropoda|Hexapoda|Insecta|Pterygota|Neoptera|Coleoptera|Polyphaga|Cucujiformia|Tenebrionoidea|Tenebrionidae|Triorophus	Animalia	Arthropoda	Insecta	Coleoptera	Tenebrionidae	Triorophus laevis	337108	LeConte, 1851	Triorophus		laevis			Species	M. Andrew Johnston (ORCID 0000-0002-0166-6985)	2022						M. Andrew Johnston (ORCID 0000-0002-0166-6985)		2022-04-29	2022	4	29	119	154	29.IV-3.VI.2022
881999	ASU	ASUHIC		71ca74c2-208d-4784-998f-6f7ecc6ec090	PreservedSpecimen	228620bd-bc7c-42ba-bf43-04056d39c999	ASUHIC0188298		Animalia|Arthropoda|Hexapoda|Insecta|Pterygota|Neoptera|Coleoptera|Polyphaga|Cucujiformia|Tenebrionoidea|Tenebrionidae|Triorophus	Animalia	Arthropoda	Insecta	Coleoptera	Tenebrionidae	Triorophus laevis	337108	LeConte, 1851	Triorophus		laevis			Species	M. Andrew Johnston (ORCID 0000-0002-0166-6985)	2022						M. Andrew Johnston (ORCID 0000-0002-0166-6985)		2022-04-29	2022	4	29	119	154	29.IV-3.VI.2022
882000	ASU	ASUHIC		71ca74c2-208d-4784-998f-6f7ecc6ec090	PreservedSpecimen	c00a52bc-f9b5-4b12-a0cd-55a7be3b9312	ASUHIC0188299		Animalia|Arthropoda|Hexapoda|Insecta|Pterygota|Neoptera|Coleoptera|Polyphaga|Cucujiformia|Tenebrionoidea|Tenebrionidae|Triorophus	Animalia	Arthropoda	Insecta	Coleoptera	Tenebrionidae	Triorophus laevis	337108	LeConte, 1851	Triorophus		laevis			Species	M. Andrew Johnston (ORCID 0000-0002-0166-6985)	2022						M. Andrew Johnston (ORCID 0000-0002-0166-6985)		2022-04-29	2022	4	29	119	154	29.IV-3.VI.2022
882001	ASU	ASUHIC		71ca74c2-208d-4784-998f-6f7ecc6ec090	PreservedSpecimen	f6765278-7625-4f1b-bfbe-576b82b4458d	ASUHIC0188300		Animalia|Arthropoda|Hexapoda|Insecta|Pterygota|Neoptera|Coleoptera|Polyphaga|Cucujiformia|Tenebrionoidea|Tenebrionidae|Triorophus	Animalia	Arthropoda	Insecta	Coleoptera	Tenebrionidae	Triorophus laevis	337108	LeConte, 1851	Triorophus		laevis			Species	M. Andrew Johnston (ORCID 0000-0002-0166-6985)	2022						M. Andrew Johnston (ORCID 0000-0002-0166-6985)		2022-04-29	2022	4	29	119	154	29.IV-3.VI.2022
882005	ASU	ASUHIC		71ca74c2-208d-4784-998f-6f7ecc6ec090	PreservedSpecimen	fe624659-e762-449e-8d37-47d9bd190398	ASUHIC0188301		Animalia|Arthropoda|Hexapoda|Insecta|Pterygota|Neoptera|Coleoptera|Polyphaga|Cucujiformia|Tenebrionoidea|Tenebrionidae|Nocibiotes	Animalia	Arthropoda	Insecta	Coleoptera	Tenebrionidae	Nocibiotes granulatus	328596	(LeConte, 1851)	Nocibiotes		granulatus			Species	M. Andrew Johnston (ORCID 0000-0002-0166-6985)	2022						M. Andrew Johnston (ORCID 0000-0002-0166-6985)		2022-04-29	2022	4	29	119	154	29.IV-3.VI.2022
882006	ASU	ASUHIC		71ca74c2-208d-4784-998f-6f7ecc6ec090	PreservedSpecimen	be3fd58a-7d8e-4df4-9824-e556d03b8330	ASUHIC0188302		Animalia|Arthropoda|Hexapoda|Insecta|Pterygota|Neoptera|Coleoptera|Polyphaga|Cucujiformia|Tenebrionoidea|Tenebrionidae|Nocibiotes	Animalia	Arthropoda	Insecta	Coleoptera	Tenebrionidae	Nocibiotes granulatus	328596	(LeConte, 1851)	Nocibiotes		granulatus			Species	M. Andrew Johnston (ORCID 0000-0002-0166-6985)	2022						M. Andrew Johnston (ORCID 0000-0002-0166-6985)		2022-04-29	2022	4	29	119	154	29.IV-3.VI.2022
882007	ASU	ASUHIC		71ca74c2-208d-4784-998f-6f7ecc6ec090	PreservedSpecimen	36dad06a-db79-4956-b603-0dc3cbc97c0c	ASUHIC0188303		Animalia|Arthropoda|Hexapoda|Insecta|Pterygota|Neoptera|Coleoptera|Polyphaga|Cucujiformia|Tenebrionoidea|Tenebrionidae|Nocibiotes	Animalia	Arthropoda	Insecta	Coleoptera	Tenebrionidae	Nocibiotes granulatus	328596	(LeConte, 1851)	Nocibiotes		granulatus			Species	M. Andrew Johnston (ORCID 0000-0002-0166-6985)	2022						M. Andrew Johnston (ORCID 0000-0002-0166-6985)		2022-04-29	2022	4	29	119	154	29.IV-3.VI.2022
882008	ASU	ASUHIC		71ca74c2-208d-4784-998f-6f7ecc6ec090	PreservedSpecimen	68d3ac9b-e657-4ab6-873b-22cb6883c5b8	ASUHIC0188304		Animalia|Arthropoda|Hexapoda|Insecta|Pterygota|Neoptera|Coleoptera|Polyphaga|Cucujiformia|Tenebrionoidea|Tenebrionidae|Nocibiotes	Animalia	Arthropoda	Insecta	Coleoptera	Tenebrionidae	Nocibiotes caudatus	328593	Casey, 1895	Nocibiotes		caudatus			Species	M. Andrew Johnston (ORCID 0000-0002-0166-6985)	2022						M. Andrew Johnston (ORCID 0000-0002-0166-6985)		2022-04-29	2022	4	29	119	154	29.IV-3.VI.2022
882009	ASU	ASUHIC		71ca74c2-208d-4784-998f-6f7ecc6ec090	PreservedSpecimen	751ee275-f29e-4389-82fd-f751084fe892	ASUHIC0188305		Animalia|Arthropoda|Hexapoda|Insecta|Pterygota|Neoptera|Coleoptera|Polyphaga|Cucujiformia|Tenebrionoidea|Tenebrionidae|Nocibiotes	Animalia	Arthropoda	Insecta	Coleoptera	Tenebrionidae	Nocibiotes caudatus	328593	Casey, 1895	Nocibiotes		caudatus			Species	M. Andrew Johnston (ORCID 0000-0002-0166-6985)	2022						M. Andrew Johnston (ORCID 0000-0002-0166-6985)		2022-04-29	2022	4	29	119	154	29.IV-3.VI.2022
882010	ASU	ASUHIC		71ca74c2-208d-4784-998f-6f7ecc6ec090	PreservedSpecimen	215cb88c-afb0-4b70-a4a5-08c92f97fd5a	ASUHIC0188306		Animalia|Arthropoda|Hexapoda|Insecta|Pterygota|Neoptera|Coleoptera|Polyphaga|Cucujiformia|Tenebrionoidea|Tenebrionidae|Nocibiotes	Animalia	Arthropoda	Insecta	Coleoptera	Tenebrionidae	Nocibiotes caudatus	328593	Casey, 1895	Nocibiotes		caudatus			Species	M. Andrew Johnston (ORCID 0000-0002-0166-6985)	2022						M. Andrew Johnston (ORCID 0000-0002-0166-6985)		2022-04-29	2022	4	29	119	154	29.IV-3.VI.2022
882011	ASU	ASUHIC		71ca74c2-208d-4784-998f-6f7ecc6ec090	PreservedSpecimen	1b59e0f4-ff3a-476c-b98a-384c96f686d8	ASUHIC0188307		Animalia|Arthropoda|Hexapoda|Insecta|Pterygota|Neoptera|Coleoptera|Polyphaga|Cucujiformia|Tenebrionoidea|Tenebrionidae|Nocibiotes	Animalia	Arthropoda	Insecta	Coleoptera	Tenebrionidae	Nocibiotes caudatus	328593	Casey, 1895	Nocibiotes		caudatus			Species	M. Andrew Johnston (ORCID 0000-0002-0166-6985)	2022						M. Andrew Johnston (ORCID 0000-0002-0166-6985)		2022-04-29	2022	4	29	119	154	29.IV-3.VI.2022
882012	ASU	ASUHIC		71ca74c2-208d-4784-998f-6f7ecc6ec090	PreservedSpecimen	4b8ad76a-0f28-4755-8980-17ec2b5ecc8a	ASUHIC0188308		Animalia|Arthropoda|Hexapoda|Insecta|Pterygota|Neoptera|Coleoptera|Polyphaga|Cucujiformia|Tenebrionoidea|Tenebrionidae|Nocibiotes	Animalia	Arthropoda	Insecta	Coleoptera	Tenebrionidae	Nocibiotes caudatus	328593	Casey, 1895	Nocibiotes		caudatus			Species	M. Andrew Johnston (ORCID 0000-0002-0166-6985)	2022						M. Andrew Johnston (ORCID 0000-0002-0166-6985)		2022-04-29	2022	4	29	119	154	29.IV-3.VI.2022
882013	ASU	ASUHIC		71ca74c2-208d-4784-998f-6f7ecc6ec090	PreservedSpecimen	b9317f6e-bad7-4be9-b543-e303631dd0b1	ASUHIC0188309		Animalia|Arthropoda|Hexapoda|Insecta|Pterygota|Neoptera|Coleoptera|Polyphaga|Cucujiformia|Tenebrionoidea|Tenebrionidae|Nocibiotes	Animalia	Arthropoda	Insecta	Coleoptera	Tenebrionidae	Nocibiotes caudatus	328593	Casey, 1895	Nocibiotes		caudatus			Species	M. Andrew Johnston (ORCID 0000-0002-0166-6985)	2022						M. Andrew Johnston (ORCID 0000-0002-0166-6985)		2022-04-29	2022	4	29	119	154	29.IV-3.VI.2022
882014	ASU	ASUHIC		71ca74c2-208d-4784-998f-6f7ecc6ec090	PreservedSpecimen	e49f2ef4-19bd-4a55-925a-524c02ff38ec	ASUHIC0188310		Animalia|Arthropoda|Hexapoda|Insecta|Pterygota|Neoptera|Coleoptera|Polyphaga|Cucujiformia|Tenebrionoidea|Tenebrionidae|Nocibiotes	Animalia	Arthropoda	Insecta	Coleoptera	Tenebrionidae	Nocibiotes caudatus	328593	Casey, 1895	Nocibiotes		caudatus			Species	M. Andrew Johnston (ORCID 0000-0002-0166-6985)	2022						M. Andrew Johnston (ORCID 0000-0002-0166-6985)		2022-04-29	2022	4	29	119	154	29.IV-3.VI.2022
882015	ASU	ASUHIC		71ca74c2-208d-4784-998f-6f7ecc6ec090	PreservedSpecimen	bc243ade-aded-4411-8b1c-655b691a17b6	ASUHIC0188311		Animalia|Arthropoda|Hexapoda|Insecta|Pterygota|Neoptera|Coleoptera|Polyphaga|Cucujiformia|Tenebrionoidea|Tenebrionidae|Nocibiotes	Animalia	Arthropoda	Insecta	Coleoptera	Tenebrionidae	Nocibiotes caudatus	328593	Casey, 1895	Nocibiotes		caudatus			Species	M. Andrew Johnston (ORCID 0000-0002-0166-6985)	2022						M. Andrew Johnston (ORCID 0000-0002-0166-6985)		2022-04-29	2022	4	29	119	154	29.IV-3.VI.2022
882016	ASU	ASUHIC		71ca74c2-208d-4784-998f-6f7ecc6ec090	PreservedSpecimen	1f595398-2bac-469e-80e9-360abbb83423	ASUHIC0188312		Animalia|Arthropoda|Hexapoda|Insecta|Pterygota|Neoptera|Coleoptera|Polyphaga|Cucujiformia|Tenebrionoidea|Tenebrionidae|Nocibiotes	Animalia	Arthropoda	Insecta	Coleoptera	Tenebrionidae	Nocibiotes caudatus	328593	Casey, 1895	Nocibiotes		caudatus			Species	M. Andrew Johnston (ORCID 0000-0002-0166-6985)	2022						M. Andrew Johnston (ORCID 0000-0002-0166-6985)		2022-04-29	2022	4	29	119	154	29.IV-3.VI.2022
882017	ASU	ASUHIC		71ca74c2-208d-4784-998f-6f7ecc6ec090	PreservedSpecimen	5f86c23f-1fc7-41e2-bd79-e6bec0cba17a	ASUHIC0188313		Animalia|Arthropoda|Hexapoda|Insecta|Pterygota|Neoptera|Coleoptera|Polyphaga|Cucujiformia|Tenebrionoidea|Tenebrionidae|Nocibiotes	Animalia	Arthropoda	Insecta	Coleoptera	Tenebrionidae	Nocibiotes caudatus	328593	Casey, 1895	Nocibiotes		caudatus			Species	M. Andrew Johnston (ORCID 0000-0002-0166-6985)	2022						M. Andrew Johnston (ORCID 0000-0002-0166-6985)		2022-04-29	2022	4	29	119	154	29.IV-3.VI.2022
882018	ASU	ASUHIC		71ca74c2-208d-4784-998f-6f7ecc6ec090	PreservedSpecimen	db967435-106d-422f-8abe-0ea57f8f20a1	ASUHIC0188314		Animalia|Arthropoda|Hexapoda|Insecta|Pterygota|Neoptera|Coleoptera|Polyphaga|Cucujiformia|Tenebrionoidea|Tenebrionidae|Nocibiotes	Animalia	Arthropoda	Insecta	Coleoptera	Tenebrionidae	Nocibiotes caudatus	328593	Casey, 1895	Nocibiotes		caudatus			Species	M. Andrew Johnston (ORCID 0000-0002-0166-6985)	2022						M. Andrew Johnston (ORCID 0000-0002-0166-6985)		2022-04-29	2022	4	29	119	154	29.IV-3.VI.2022
882019	ASU	ASUHIC		71ca74c2-208d-4784-998f-6f7ecc6ec090	PreservedSpecimen	8b501d46-385f-47f8-89a5-5f440ff73956	ASUHIC0188315		Animalia|Arthropoda|Hexapoda|Insecta|Pterygota|Neoptera|Coleoptera|Polyphaga|Cucujiformia|Tenebrionoidea|Tenebrionidae|Eurymetopon	Animalia	Arthropoda	Insecta	Coleoptera	Tenebrionidae	Eurymetopon rufipes	321393	Eschscholtz	Eurymetopon		rufipes			Species	M. Andrew Johnston (ORCID 0000-0002-0166-6985)	2022						M. Andrew Johnston (ORCID 0000-0002-0166-6985)		2022-04-29	2022	4	29	119	154	29.IV-3.VI.2022
882020	ASU	ASUHIC		71ca74c2-208d-4784-998f-6f7ecc6ec090	PreservedSpecimen	08e3afe5-9f85-475d-b474-0882a0709bbb	ASUHIC0188316		Animalia|Arthropoda|Hexapoda|Insecta|Pterygota|Neoptera|Coleoptera|Polyphaga|Cucujiformia|Tenebrionoidea|Tenebrionidae|Eurymetopon	Animalia	Arthropoda	Insecta	Coleoptera	Tenebrionidae	Eurymetopon rufipes	321393	Eschscholtz	Eurymetopon		rufipes			Species	M. Andrew Johnston (ORCID 0000-0002-0166-6985)	2022						M. Andrew Johnston (ORCID 0000-0002-0166-6985)		2022-04-29	2022	4	29	119	154	29.IV-3.VI.2022
882021	ASU	ASUHIC		71ca74c2-208d-4784-998f-6f7ecc6ec090	PreservedSpecimen	39ad2b30-179f-4223-a983-264786c4e56f	ASUHIC0188317		Animalia|Arthropoda|Hexapoda|Insecta|Pterygota|Neoptera|Coleoptera|Polyphaga|Cucujiformia|Tenebrionoidea|Tenebrionidae|Eurymetopon	Animalia	Arthropoda	Insecta	Coleoptera	Tenebrionidae	Eurymetopon rufipes	321393	Eschscholtz	Eurymetopon		rufipes			Species	M. Andrew Johnston (ORCID 0000-0002-0166-6985)	2022						M. Andrew Johnston (ORCID 0000-0002-0166-6985)		2022-04-29	2022	4	29	119	154	29.IV-3.VI.2022
882022	ASU	ASUHIC		71ca74c2-208d-4784-998f-6f7ecc6ec090	PreservedSpecimen	a06951a9-6b1f-476e-8ccc-0f92a8a5616b	ASUHIC0188318		Animalia|Arthropoda|Hexapoda|Insecta|Pterygota|Neoptera|Coleoptera|Polyphaga|Cucujiformia|Tenebrionoidea|Tenebrionidae|Eurymetopon	Animalia	Arthropoda	Insecta	Coleoptera	Tenebrionidae	Eurymetopon rufipes	321393	Eschscholtz	Eurymetopon		rufipes			Species	M. Andrew Johnston (ORCID 0000-0002-0166-6985)	2022						M. Andrew Johnston (ORCID 0000-0002-0166-6985)		2022-04-29	2022	4	29	119	154	29.IV-3.VI.2022
882023	ASU	ASUHIC		71ca74c2-208d-4784-998f-6f7ecc6ec090	PreservedSpecimen	916316f7-9d49-42b7-8e57-fd3fd6739d2f	ASUHIC0188319		Animalia|Arthropoda|Hexapoda|Insecta|Pterygota|Neoptera|Coleoptera|Polyphaga|Cucujiformia|Tenebrionoidea|Tenebrionidae|Telabis	Animalia	Arthropoda	Insecta	Coleoptera	Tenebrionidae	Telabis longipennis	335810	(Casey)	Telabis		longipennis			Species	M. Andrew Johnston (ORCID 0000-0002-0166-6985)	2022						M. Andrew Johnston (ORCID 0000-0002-0166-6985)		2022-04-29	2022	4	29	119	154	29.IV-3.VI.2022
882024	ASU	ASUHIC		71ca74c2-208d-4784-998f-6f7ecc6ec090	PreservedSpecimen	7a2c5233-6595-4375-9a50-20a0dbdfde3a	ASUHIC0188320		Animalia|Arthropoda|Hexapoda|Insecta|Pterygota|Neoptera|Coleoptera|Polyphaga|Bostrichiformia|Bostrichoidea|Ptinidae|Niptus	Animalia	Arthropoda	Insecta	Coleoptera	Ptinidae	Niptus ventriculus	14178	LeConte, 1859	Niptus		ventriculus			Species	M. Andrew Johnston (ORCID 0000-0002-0166-6985)	2022						M. Andrew Johnston (ORCID 0000-0002-0166-6985)		2022-04-29	2022	4	29	119	154	29.IV-3.VI.2022
882025	ASU	ASUHIC		71ca74c2-208d-4784-998f-6f7ecc6ec090	PreservedSpecimen	1d7e3a07-1b65-4613-bc0b-9d69c946936a	ASUHIC0188321		Animalia|Arthropoda|Hexapoda|Insecta|Pterygota|Neoptera|Coleoptera|Polyphaga|Cucujiformia|Tenebrionoidea|Tenebrionidae|Steriphanus	Animalia	Arthropoda	Insecta	Coleoptera	Tenebrionidae	Steriphanus subopacus	335059	(Horn)	Steriphanus		subopacus			Species	M. Andrew Johnston (ORCID 0000-0002-0166-6985)	2022						M. Andrew Johnston (ORCID 0000-0002-0166-6985)		2022-04-29	2022	4	29	119	154	29.IV-3.VI.2022
882027	ASU	ASUHIC		71ca74c2-208d-4784-998f-6f7ecc6ec090	PreservedSpecimen	a430dc95-3016-4150-9557-9fcb11ac3670	ASUHIC0188322		Animalia|Arthropoda|Hexapoda|Insecta|Pterygota|Neoptera|Coleoptera|Adephaga|Carabidae|Lebiinae|Cyclosomini|Cyclosomina|Tetragonoderus|Peronoscelis	Animalia	Arthropoda	Insecta	Coleoptera	Carabidae	Tetragonoderus pallidus	3736	Horn, 1868	Tetragonoderus	Peronoscelis	pallidus			Species	M. Andrew Johnston (ORCID 0000-0002-0166-6985)	2022						M. Andrew Johnston (ORCID 0000-0002-0166-6985)		2022-04-29	2022	4	29	119	154	29.IV-3.VI.2022
882028	ASU	ASUHIC		71ca74c2-208d-4784-998f-6f7ecc6ec090	PreservedSpecimen	78b467d2-f985-4785-8dc0-e758139aaa27	ASUHIC0188323		Animalia|Arthropoda|Hexapoda|Insecta|Pterygota|Neoptera|Coleoptera|Adephaga|Carabidae|Lebiinae|Cyclosomini|Cyclosomina|Tetragonoderus|Peronoscelis	Animalia	Arthropoda	Insecta	Coleoptera	Carabidae	Tetragonoderus pallidus	3736	Horn, 1868	Tetragonoderus	Peronoscelis	pallidus			Species	M. Andrew Johnston (ORCID 0000-0002-0166-6985)	2022						M. Andrew Johnston (ORCID 0000-0002-0166-6985)		2022-04-29	2022	4	29	119	154	29.IV-3.VI.2022
882029	ASU	ASUHIC		71ca74c2-208d-4784-998f-6f7ecc6ec090	PreservedSpecimen	385b6a84-a71f-4563-85d0-57c6752fbdc9	ASUHIC0188324		Animalia|Arthropoda|Hexapoda|Insecta|Pterygota|Neoptera|Coleoptera|Adephaga|Carabidae|Lebiinae|Cyclosomini|Cyclosomina|Tetragonoderus|Peronoscelis	Animalia	Arthropoda	Insecta	Coleoptera	Carabidae	Tetragonoderus pallidus	3736	Horn, 1868	Tetragonoderus	Peronoscelis	pallidus			Species	M. Andrew Johnston (ORCID 0000-0002-0166-6985)	2022						M. Andrew Johnston (ORCID 0000-0002-0166-6985)		2022-04-29	2022	4	29	119	154	29.IV-3.VI.2022
882030	ASU	ASUHIC		71ca74c2-208d-4784-998f-6f7ecc6ec090	PreservedSpecimen	3a15b5f5-82de-4c43-b4f8-d141bfee22f3	ASUHIC0188325		Animalia|Arthropoda|Hexapoda|Insecta|Pterygota|Neoptera|Coleoptera|Adephaga|Carabidae|Lebiinae|Cyclosomini|Cyclosomina|Tetragonoderus|Peronoscelis	Animalia	Arthropoda	Insecta	Coleoptera	Carabidae	Tetragonoderus pallidus	3736	Horn, 1868	Tetragonoderus	Peronoscelis	pallidus			Species	M. Andrew Johnston (ORCID 0000-0002-0166-6985)	2022						M. Andrew Johnston (ORCID 0000-0002-0166-6985)		2022-04-29	2022	4	29	119	154	29.IV-3.VI.2022
882031	ASU	ASUHIC		71ca74c2-208d-4784-998f-6f7ecc6ec090	PreservedSpecimen	578b23f0-a3ed-4289-abd0-81ddf9e5f803	ASUHIC0188326		Animalia|Arthropoda|Hexapoda|Insecta|Pterygota|Neoptera|Coleoptera|Adephaga|Carabidae|Lebiinae|Cyclosomini|Cyclosomina|Tetragonoderus|Peronoscelis	Animalia	Arthropoda	Insecta	Coleoptera	Carabidae	Tetragonoderus pallidus	3736	Horn, 1868	Tetragonoderus	Peronoscelis	pallidus			Species	M. Andrew Johnston (ORCID 0000-0002-0166-6985)	2022						M. Andrew Johnston (ORCID 0000-0002-0166-6985)		2022-04-29	2022	4	29	119	154	29.IV-3.VI.2022
882032	ASU	ASUHIC		71ca74c2-208d-4784-998f-6f7ecc6ec090	PreservedSpecimen	4bc17553-b2fb-4132-b291-36b78408d17f	ASUHIC0188049		Animalia|Arthropoda|Hexapoda|Insecta|Pterygota|Neoptera|Coleoptera|Polyphaga|Cucujiformia|Tenebrionoidea	Animalia	Arthropoda	Insecta	Coleoptera		Tenebrionidae	3713	Latreille, 1802						Family	G. De Leon (ORCID 0000-0003-0727-4031)	2022-06-08						M. A. Johnston		2022-06-03	2022	6	3	154		3-VI-2022		Low desert scrub
882033	ASU	ASUHIC		71ca74c2-208d-4784-998f-6f7ecc6ec090	PreservedSpecimen	aa062b0e-0a33-43cb-8c75-87ef1403593c	ASUHIC0188048		Animalia|Arthropoda|Hexapoda|Insecta|Pterygota|Neoptera|Coleoptera|Polyphaga|Cucujiformia|Chrysomeloidea	Animalia	Arthropoda	Insecta	Coleoptera		Cerambycidae	1683	Latreille, 1802						Family	E. Sarmiento	2022-06-09						G. De Leon (ORCID 0000-0003-0727-4031)		2022-06-03	2022	6	3	154		3-VI-2022		Low desert scrub
882034	ASU	ASUHIC		71ca74c2-208d-4784-998f-6f7ecc6ec090	PreservedSpecimen	a8e11575-5c87-41d7-a4fc-3ab34e4731ec	ASUHIC0188327		Animalia|Arthropoda|Hexapoda|Insecta|Pterygota|Neoptera|Coleoptera|Adephaga|Carabidae|Scaritinae|Clivinini|Clivinina|Schizogenius|(Schizogenius)	Animalia	Arthropoda	Insecta	Coleoptera	Carabidae	Schizogenius pygmaeus	3503	Van Dyke, 1925	Schizogenius	(Schizogenius)	pygmaeus			Species	M. Andrew Johnston (ORCID 0000-0002-0166-6985)	2022						M. Andrew Johnston (ORCID 0000-0002-0166-6985)		2022-04-29	2022	4	29	119		29.IV.2022
882035	ASU	ASUHIC		71ca74c2-208d-4784-998f-6f7ecc6ec090	PreservedSpecimen	a89f48f9-5e78-44c4-b882-4666088d70c3	ASUHIC0188328		Animalia|Arthropoda|Hexapoda|Insecta|Pterygota|Neoptera|Coleoptera|Adephaga|Carabidae|Trechinae|Bembidiini|Tachyina|Elaphropus	Animalia	Arthropoda	Insecta	Coleoptera	Carabidae	Elaphropus conjugens	2047	(Notmann, 1919)	Elaphropus		conjugens			Species	M. Andrew Johnston (ORCID 0000-0002-0166-6985)	2022						M. Andrew Johnston (ORCID 0000-0002-0166-6985)		2022-04-29	2022	4	29	119		29.IV.2022
882036	ASU	ASUHIC		71ca74c2-208d-4784-998f-6f7ecc6ec090	PreservedSpecimen	c9766be5-b396-42f7-9fe0-ed1d3e901677	ASUHIC0188329		Animalia|Arthropoda|Hexapoda|Insecta|Pterygota|Neoptera|Coleoptera|Adephaga|Carabidae|Trechinae|Bembidiini|Tachyina|Elaphropus	Animalia	Arthropoda	Insecta	Coleoptera	Carabidae	Elaphropus conjugens	2047	(Notmann, 1919)	Elaphropus		conjugens			Species	M. Andrew Johnston (ORCID 0000-0002-0166-6985)	2022						M. Andrew Johnston (ORCID 0000-0002-0166-6985)		2022-04-29	2022	4	29	119		29.IV.2022
882037	ASU	ASUHIC		71ca74c2-208d-4784-998f-6f7ecc6ec090	PreservedSpecimen	218e87a2-a2ef-46df-8d52-89a09e6debc4	ASUHIC0188330		Animalia|Arthropoda|Hexapoda|Insecta|Pterygota|Neoptera|Coleoptera|Adephaga|Carabidae|Trechinae|Bembidiini|Bembidiina|Bembidion	Animalia	Arthropoda	Insecta	Coleoptera	Carabidae	Bembidion impotens	603116	Casey	Bembidion		impotens			Species	M. Andrew Johnston (ORCID 0000-0002-0166-6985)	2022						M. Andrew Johnston (ORCID 0000-0002-0166-6985)		2022-04-29	2022	4	29	119		29.IV.2022
882038	ASU	ASUHIC		71ca74c2-208d-4784-998f-6f7ecc6ec090	PreservedSpecimen	bfcd4094-cd92-408e-b937-6e378d727d4e	ASUHIC0188331		Animalia|Arthropoda|Hexapoda|Insecta|Pterygota|Neoptera|Coleoptera|Adephaga|Carabidae|Trechinae|Bembidiini|Bembidiina|Bembidion	Animalia	Arthropoda	Insecta	Coleoptera	Carabidae	Bembidion impotens	603116	Casey	Bembidion		impotens			Species	M. Andrew Johnston (ORCID 0000-0002-0166-6985)	2022						M. Andrew Johnston (ORCID 0000-0002-0166-6985)		2022-04-29	2022	4	29	119		29.IV.2022
882039	ASU	ASUHIC		71ca74c2-208d-4784-998f-6f7ecc6ec090	PreservedSpecimen	778dc1d0-00ac-49b3-949b-290984355e22	ASUHIC0188332		Animalia|Arthropoda|Hexapoda|Insecta|Pterygota|Neoptera|Coleoptera|Polyphaga|Elateriformia|Elateroidea|Phengodidae|Phengodinae|Mastinocerini|Distremocephalus	Animalia	Arthropoda	Insecta	Coleoptera	Phengodidae	Distremocephalus opaculus	44845	(Horn, 1895)	Distremocephalus		opaculus			Species	M. Andrew Johnston (ORCID 0000-0002-0166-6985)	2022						M. Andrew Johnston (ORCID 0000-0002-0166-6985)		2022-04-29	2022	4	29	119		29.IV.2022
882040	ASU	ASUHIC		71ca74c2-208d-4784-998f-6f7ecc6ec090	PreservedSpecimen	19d23891-04f2-4872-a596-35da216a27fb	ASUHIC0188333		Animalia|Arthropoda|Hexapoda|Insecta|Pterygota|Neoptera|Coleoptera|Polyphaga|Cucujiformia|Tenebrionoidea|Mycetophagidae|Mycetophaginae|Typhaea	Animalia	Arthropoda	Insecta	Coleoptera	Mycetophagidae	Typhaea stercorea	33005	(Linneaus, 1758)	Typhaea		stercorea			Species	M. Andrew Johnston (ORCID 0000-0002-0166-6985)	2022						M. Andrew Johnston (ORCID 0000-0002-0166-6985)		2022-04-29	2022	4	29	119		29.IV.2022
882042	ASU	ASUHIC		71ca74c2-208d-4784-998f-6f7ecc6ec090	PreservedSpecimen	30b3449c-48a9-451d-a8b4-f1fc498001a6	ASUHIC0188334		Animalia|Arthropoda|Hexapoda|Insecta|Pterygota|Neoptera|Coleoptera|Polyphaga|Cucujiformia|Tenebrionoidea|Anthicidae|Notoxinae|Notoxus	Animalia	Arthropoda	Insecta	Coleoptera	Anthicidae	Notoxus calcaratus	29546	Horn, 1884	Notoxus		calcaratus			Species	M. Andrew Johnston (ORCID 0000-0002-0166-6985)	2022						M. Andrew Johnston (ORCID 0000-0002-0166-6985)		2022-04-29	2022	4	29	119		29.IV.2022
882043	ASU	ASUHIC		71ca74c2-208d-4784-998f-6f7ecc6ec090	PreservedSpecimen	7cb28302-8143-424d-b3b8-27830dc80cf0	ASUHIC0188335		Animalia|Arthropoda|Hexapoda|Insecta|Pterygota|Neoptera|Coleoptera|Polyphaga|Bostrichiformia|Bostrichoidea|Ptinidae|Ptinus|Ptinus (Gynopterus)	Animalia	Arthropoda	Insecta	Coleoptera	Ptinidae	Ptinus paulonotatus	31252		Ptinus	Ptinus (Gynopterus)	paulonotatus			Species	M. Andrew Johnston (ORCID 0000-0002-0166-6985)	2022						M. Andrew Johnston (ORCID 0000-0002-0166-6985)		2022-04-29	2022	4	29	119		29.IV.2022
882045	ASU	ASUHIC		71ca74c2-208d-4784-998f-6f7ecc6ec090	PreservedSpecimen	5e508984-01bc-4be8-ada4-94f2e8dce2a2	ASUHIC0188336		Animalia|Arthropoda|Hexapoda|Insecta|Pterygota|Neoptera|Coleoptera|Polyphaga|Cucujiformia|Tenebrionoidea|Anthicidae|Anthicinae|Vacusus	Animalia	Arthropoda	Insecta	Coleoptera	Anthicidae	Vacusus confinis	33038	(LeConte, 1851)	Vacusus		confinis			Species	M. Andrew Johnston (ORCID 0000-0002-0166-6985)	2022						M. Andrew Johnston (ORCID 0000-0002-0166-6985)		2022-04-29	2022	4	29	119		29.IV.2022
882046	ASU	ASUHIC		71ca74c2-208d-4784-998f-6f7ecc6ec090	PreservedSpecimen	56bac1c1-f4df-4be8-84e4-a92c995e077f	ASUHIC0188337		Animalia|Arthropoda|Hexapoda|Insecta|Pterygota|Neoptera|Coleoptera|Polyphaga|Bostrichiformia|Bostrichoidea|Bostrichidae|Bostrichinae|Bostrichini|Amphicerus	Animalia	Arthropoda	Insecta	Coleoptera	Bostrichidae	Amphicerus cornutus	40165	(Pallas, 1772)	Amphicerus		cornutus			Species	M. Andrew Johnston (ORCID 0000-0002-0166-6985)	2022						M. Andrew Johnston (ORCID 0000-0002-0166-6985)		2022-04-29	2022	4	29	119		29.IV.2022
882047	ASU	ASUHIC		71ca74c2-208d-4784-998f-6f7ecc6ec090	PreservedSpecimen	f4bea9e4-517e-49af-aabb-f98af196ddb2	ASUHIC0188338		Animalia|Arthropoda|Hexapoda|Insecta|Pterygota|Neoptera|Coleoptera|Polyphaga|Bostrichiformia|Bostrichoidea|Bostrichidae|Bostrichinae|Bostrichini|Amphicerus	Animalia	Arthropoda	Insecta	Coleoptera	Bostrichidae	Amphicerus cornutus	40165	(Pallas, 1772)	Amphicerus		cornutus			Species	M. Andrew Johnston (ORCID 0000-0002-0166-6985)	2022						M. Andrew Johnston (ORCID 0000-0002-0166-6985)		2022-04-29	2022	4	29	119		29.IV.2022
882048	ASU	ASUHIC		71ca74c2-208d-4784-998f-6f7ecc6ec090	PreservedSpecimen	64a1a6dd-f0cd-4af8-aaee-1d444379a775	ASUHIC0188339		Animalia|Arthropoda|Hexapoda|Insecta|Pterygota|Neoptera|Coleoptera|Polyphaga|Bostrichiformia|Bostrichoidea|Bostrichidae|Bostrichinae|Bostrichini|Amphicerus	Animalia	Arthropoda	Insecta	Coleoptera	Bostrichidae	Amphicerus cornutus	40165	(Pallas, 1772)	Amphicerus		cornutus			Species	M. Andrew Johnston (ORCID 0000-0002-0166-6985)	2022						M. Andrew Johnston (ORCID 0000-0002-0166-6985)		2022-04-29	2022	4	29	119		29.IV.2022
882049	ASU	ASUHIC		71ca74c2-208d-4784-998f-6f7ecc6ec090	PreservedSpecimen	fecdb358-534e-49d1-a25e-ae192251da60	ASUHIC0188340		Animalia|Arthropoda|Hexapoda|Insecta|Pterygota|Neoptera|Coleoptera|Polyphaga|Bostrichiformia|Bostrichoidea|Bostrichidae|Bostrichinae|Bostrichini|Amphicerus	Animalia	Arthropoda	Insecta	Coleoptera	Bostrichidae	Amphicerus cornutus	40165	(Pallas, 1772)	Amphicerus		cornutus			Species	M. Andrew Johnston (ORCID 0000-0002-0166-6985)	2022						M. Andrew Johnston (ORCID 0000-0002-0166-6985)		2022-04-29	2022	4	29	119		29.IV.2022
882054	ASU	ASUHIC		71ca74c2-208d-4784-998f-6f7ecc6ec090	PreservedSpecimen	86535488-fe41-486d-8594-cfa22331ffdf	ASUHIC0188341		Animalia|Arthropoda|Hexapoda|Insecta|Pterygota|Neoptera|Coleoptera|Polyphaga|Cucujiformia|Tenebrionoidea|Tenebrionidae|Eusattus	Animalia	Arthropoda	Insecta	Coleoptera	Tenebrionidae	Eusattus dubius	321469	LeConte, 1851	Eusattus		dubius			Species	M. Andrew Johnston (ORCID 0000-0002-0166-6985)	2022						M. Andrew Johnston (ORCID 0000-0002-0166-6985)		2022-04-29	2022	4	29	119		29.IV.2022
882055	ASU	ASUHIC		71ca74c2-208d-4784-998f-6f7ecc6ec090	PreservedSpecimen	11268d4a-552f-4ef7-abf7-2a6e995d5337	ASUHIC0187991		Animalia|Arthropoda|Hexapoda|Insecta|Pterygota|Neoptera	Animalia	Arthropoda	Insecta			Coleoptera	36	Linnaeus, 1758						Order	Jacob Kerwin	09-VI-2022						Jacob Kerwin		2022-06-03	2022	6	3	154		3-VI-2022
882056	ASU	ASUHIC		71ca74c2-208d-4784-998f-6f7ecc6ec090	PreservedSpecimen	a5b41697-f1da-4eff-80f5-85f90c2f42f0	ASUHIC0188342		Animalia|Arthropoda|Hexapoda|Insecta|Pterygota|Neoptera|Coleoptera|Polyphaga|Cucujiformia|Tenebrionoidea|Tenebrionidae|Cryptoglossa	Animalia	Arthropoda	Insecta	Coleoptera	Tenebrionidae	Cryptoglossa muricata	1634858	(LeConte, 1851)	Cryptoglossa		muricata			Species	M. Andrew Johnston (ORCID 0000-0002-0166-6985)	2022						M. Andrew Johnston (ORCID 0000-0002-0166-6985)		2022-04-29	2022	4	29	119		29.IV.2022
882057	ASU	ASUHIC		71ca74c2-208d-4784-998f-6f7ecc6ec090	PreservedSpecimen	9190fe85-14ab-4e7f-8bce-17b8937a3118	ASUHIC0188343		Animalia|Arthropoda|Hexapoda|Insecta|Pterygota|Neoptera|Coleoptera|Polyphaga|Cucujiformia|Tenebrionoidea|Tenebrionidae|Cryptoglossa	Animalia	Arthropoda	Insecta	Coleoptera	Tenebrionidae	Cryptoglossa muricata	1634858	(LeConte, 1851)	Cryptoglossa		muricata			Species	M. Andrew Johnston (ORCID 0000-0002-0166-6985)	2022						M. Andrew Johnston (ORCID 0000-0002-0166-6985)		2022-04-29	2022	4	29	119		29.IV.2022
882058	ASU	ASUHIC		71ca74c2-208d-4784-998f-6f7ecc6ec090	PreservedSpecimen	95b0b755-45ab-42ea-8f77-3f97e409c3ae	ASUHIC0188344		Animalia|Arthropoda|Hexapoda|Insecta|Pterygota|Neoptera|Coleoptera|Polyphaga|Cucujiformia|Tenebrionoidea|Tenebrionidae|Cryptoglossa	Animalia	Arthropoda	Insecta	Coleoptera	Tenebrionidae	Cryptoglossa muricata	1634858	(LeConte, 1851)	Cryptoglossa		muricata			Species	M. Andrew Johnston (ORCID 0000-0002-0166-6985)	2022						M. Andrew Johnston (ORCID 0000-0002-0166-6985)		2022-04-29	2022	4	29	119		29.IV.2022
882060	ASU	ASUHIC		71ca74c2-208d-4784-998f-6f7ecc6ec090	PreservedSpecimen	e83f7ad9-6757-4931-92b8-498d3794f6f5	ASUHIC0188345		Animalia|Arthropoda|Hexapoda|Insecta|Pterygota|Neoptera|Coleoptera|Polyphaga|Cucujiformia|Tenebrionoidea|Tenebrionidae|Alleculinae|Alleculini|Hymenorus	Animalia	Arthropoda	Insecta	Coleoptera	Tenebrionidae	Hymenorus spinifer	324313	Horn	Hymenorus		spinifer			Species	M. Andrew Johnston (ORCID 0000-0002-0166-6985)	2022						M. Andrew Johnston (ORCID 0000-0002-0166-6985)		2022-04-29	2022	4	29	119		29.IV.2022
882061	ASU	ASUHIC		71ca74c2-208d-4784-998f-6f7ecc6ec090	PreservedSpecimen	07a12b44-eed1-474b-bcc0-ca4072aa0025	ASUHIC0188346		Animalia|Arthropoda|Hexapoda|Insecta|Pterygota|Neoptera|Coleoptera|Polyphaga|Cucujiformia|Tenebrionoidea|Tenebrionidae|Alleculinae|Alleculini|Hymenorus	Animalia	Arthropoda	Insecta	Coleoptera	Tenebrionidae	Hymenorus spinifer	324313	Horn	Hymenorus		spinifer			Species	M. Andrew Johnston (ORCID 0000-0002-0166-6985)	2022						M. Andrew Johnston (ORCID 0000-0002-0166-6985)		2022-04-29	2022	4	29	119		29.IV.2022
882062	ASU	ASUHIC		71ca74c2-208d-4784-998f-6f7ecc6ec090	PreservedSpecimen	e536f044-0611-4a00-984e-8e9ee5ff668d	ASUHIC0188347		Animalia|Arthropoda|Hexapoda|Insecta|Pterygota|Neoptera|Coleoptera|Polyphaga|Cucujiformia|Tenebrionoidea|Tenebrionidae|Alleculinae|Alleculini|Hymenorus	Animalia	Arthropoda	Insecta	Coleoptera	Tenebrionidae	Hymenorus spinifer	324313	Horn	Hymenorus		spinifer			Species	M. Andrew Johnston (ORCID 0000-0002-0166-6985)	2022						M. Andrew Johnston (ORCID 0000-0002-0166-6985)		2022-04-29	2022	4	29	119		29.IV.2022
882063	ASU	ASUHIC		71ca74c2-208d-4784-998f-6f7ecc6ec090	PreservedSpecimen	8864b53b-11ff-4b4a-94b4-aa14fb294e20	ASUHIC0188348		Animalia|Arthropoda|Hexapoda|Insecta|Pterygota|Neoptera|Coleoptera|Polyphaga|Cucujiformia|Tenebrionoidea|Tenebrionidae|Alleculinae|Alleculini|Hymenorus	Animalia	Arthropoda	Insecta	Coleoptera	Tenebrionidae	Hymenorus spinifer	324313	Horn	Hymenorus		spinifer			Species	M. Andrew Johnston (ORCID 0000-0002-0166-6985)	2022						M. Andrew Johnston (ORCID 0000-0002-0166-6985)		2022-04-29	2022	4	29	119		29.IV.2022
882064	ASU	ASUHIC		71ca74c2-208d-4784-998f-6f7ecc6ec090	PreservedSpecimen	a52a1d6c-54c8-4d6e-b471-2d139a92d4fa	ASUHIC0188349		Animalia|Arthropoda|Hexapoda|Insecta|Pterygota|Neoptera|Coleoptera|Polyphaga|Cucujiformia|Tenebrionoidea|Tenebrionidae|Alleculinae|Alleculini|Hymenorus	Animalia	Arthropoda	Insecta	Coleoptera	Tenebrionidae	Hymenorus papagonis	324291	Fall	Hymenorus		papagonis			Species	M. Andrew Johnston (ORCID 0000-0002-0166-6985)	2022						M. Andrew Johnston (ORCID 0000-0002-0166-6985)		2022-04-29	2022	4	29	119		29.IV.2022
882065	ASU	ASUHIC		71ca74c2-208d-4784-998f-6f7ecc6ec090	PreservedSpecimen	3a8d9d14-5d94-4a99-b33f-93292a715f39	ASUHIC0187993		Animalia|Arthropoda|Hexapoda|Insecta|Pterygota|Neoptera	Animalia	Arthropoda	Insecta			Coleoptera	36	Linnaeus, 1758						Order	Jacob Kerwin	09-VI-2022						Jacob Kerwin		2022-06-03	2022	6	3	154		3-VI-2022
882066	ASU	ASUHIC		71ca74c2-208d-4784-998f-6f7ecc6ec090	PreservedSpecimen	9837491d-9d8a-47c2-9e84-08519da0673a	ASUHIC0187994		Animalia|Arthropoda|Hexapoda|Insecta|Pterygota|Neoptera	Animalia	Arthropoda	Insecta			Coleoptera	36	Linnaeus, 1758						Order	Jacob Kerwin	09-VI-2022						Jacob Kerwin		2022-06-03	2022	6	3	154		3-VI-2022
882067	ASU	ASUHIC		71ca74c2-208d-4784-998f-6f7ecc6ec090	PreservedSpecimen	913f146a-e8fb-4c02-963e-c34ae23ffd78	ASUHIC0188350		Animalia|Arthropoda|Hexapoda|Insecta|Pterygota|Neoptera|Coleoptera|Polyphaga|Cucujiformia|Tenebrionoidea|Tenebrionidae|Alleculinae|Alleculini|Hymenorus	Animalia	Arthropoda	Insecta	Coleoptera	Tenebrionidae	Hymenorus punctatissimus	324299	LeConte	Hymenorus		punctatissimus			Species	M. Andrew Johnston (ORCID 0000-0002-0166-6985)	2022						M. Andrew Johnston (ORCID 0000-0002-0166-6985)		2022-04-29	2022	4	29	119		29.IV.2022
882068	ASU	ASUHIC		71ca74c2-208d-4784-998f-6f7ecc6ec090	PreservedSpecimen	bc027a26-3279-4a45-8923-8bc977a9ab8d	ASUHIC0187995		Animalia|Arthropoda|Hexapoda|Insecta|Pterygota|Neoptera	Animalia	Arthropoda	Insecta			Coleoptera	36	Linnaeus, 1758						Order	Jacob Kerwin	09-VI-2022						Jacob Kerwin		2022-06-03	2022	6	3	154		3-VI-2022
882069	ASU	ASUHIC		71ca74c2-208d-4784-998f-6f7ecc6ec090	PreservedSpecimen	ca1a4c1d-e91a-40eb-b772-133675c1e935	ASUHIC0188351		Animalia|Arthropoda|Hexapoda|Insecta|Pterygota|Neoptera|Coleoptera|Polyphaga|Elateriformia|Elateroidea|Elateridae|Cardiophorinae|Horistonotus	Animalia	Arthropoda	Insecta	Coleoptera	Elateridae	Horistonotus simplex	289436	LeConte, 1863	Horistonotus		simplex			Species	M. Andrew Johnston (ORCID 0000-0002-0166-6985)	2022						M. Andrew Johnston (ORCID 0000-0002-0166-6985)		2022-06-03	2022	6	3	154		3.IV.2022
882070	ASU	ASUHIC		71ca74c2-208d-4784-998f-6f7ecc6ec090	PreservedSpecimen	bc32c3d0-638d-42b9-a692-f75df1e52255	ASUHIC0188352		Animalia|Arthropoda|Hexapoda|Insecta|Pterygota|Neoptera|Coleoptera|Polyphaga|Bostrichiformia|Bostrichoidea|Bostrichidae|Bostrichinae|Xyloperthini|Dendrobiella	Animalia	Arthropoda	Insecta	Coleoptera	Bostrichidae	Dendrobiella aspera	44534	(LeConte, 1858)	Dendrobiella		aspera			Species	M. Andrew Johnston (ORCID 0000-0002-0166-6985)	2022						M. Andrew Johnston (ORCID 0000-0002-0166-6985)		2022-06-03	2022	6	3	154		3.IV.2022
882071	ASU	ASUHIC		71ca74c2-208d-4784-998f-6f7ecc6ec090	PreservedSpecimen	1d176ebc-824c-4986-88d7-20535245841e	ASUHIC0188353		Animalia|Arthropoda|Hexapoda|Insecta|Pterygota|Neoptera|Coleoptera|Polyphaga|Bostrichiformia|Bostrichoidea|Bostrichidae|Bostrichinae|Xyloperthini|Xyloblaptus	Animalia	Arthropoda	Insecta	Coleoptera	Bostrichidae	Xyloblaptus quadrispinosus	56619	(LeConte, 1866)	Xyloblaptus		quadrispinosus			Species	M. Andrew Johnston (ORCID 0000-0002-0166-6985)	2022						M. Andrew Johnston (ORCID 0000-0002-0166-6985)		2022-06-03	2022	6	3	154		3.IV.2022
882072	ASU	ASUHIC		71ca74c2-208d-4784-998f-6f7ecc6ec090	PreservedSpecimen	0ca8ceeb-2f32-40eb-b4b1-175a03bf8df0	ASUHIC0187996		Animalia|Arthropoda|Hexapoda|Insecta|Pterygota|Neoptera	Animalia	Arthropoda	Insecta			Coleoptera	36	Linnaeus, 1758						Order	Jacob Kerwin	09-VI-2022						Jacob Kerwin		2022-06-03	2022	6	3	154		3-VI-2022
882073	ASU	ASUHIC		71ca74c2-208d-4784-998f-6f7ecc6ec090	PreservedSpecimen	ca81f073-793e-43f0-bc31-ccc3eb58287b	ASUHIC0188354		Animalia|Arthropoda|Hexapoda|Insecta|Pterygota|Neoptera|Coleoptera|Polyphaga|Bostrichiformia|Bostrichoidea|Bostrichidae|Bostrichinae|Bostrichini|Amphicerus	Animalia	Arthropoda	Insecta	Coleoptera	Bostrichidae	Amphicerus cornutus	40165	(Pallas, 1772)	Amphicerus		cornutus			Species	M. Andrew Johnston (ORCID 0000-0002-0166-6985)	2022						M. Andrew Johnston (ORCID 0000-0002-0166-6985)		2022-06-03	2022	6	3	154		3.IV.2022
882074	ASU	ASUHIC		71ca74c2-208d-4784-998f-6f7ecc6ec090	PreservedSpecimen	2798100f-3a76-4a96-a48d-34922a8dfd04	ASUHIC0188355		Animalia|Arthropoda|Hexapoda|Insecta|Pterygota|Neoptera|Coleoptera|Polyphaga|Bostrichiformia|Bostrichoidea|Bostrichidae|Bostrichinae|Bostrichini|Amphicerus	Animalia	Arthropoda	Insecta	Coleoptera	Bostrichidae	Amphicerus cornutus	40165	(Pallas, 1772)	Amphicerus		cornutus			Species	M. Andrew Johnston (ORCID 0000-0002-0166-6985)	2022						M. Andrew Johnston (ORCID 0000-0002-0166-6985)		2022-06-03	2022	6	3	154		3.IV.2022
882075	ASU	ASUHIC		71ca74c2-208d-4784-998f-6f7ecc6ec090	PreservedSpecimen	0e9e1fb3-71c8-445e-8485-8e2659dc87bd	ASUHIC0187997		Animalia|Arthropoda|Hexapoda|Insecta|Pterygota|Neoptera	Animalia	Arthropoda	Insecta			Coleoptera	36	Linnaeus, 1758						Order	Jacob Kerwin	09-VI-2022						Jacob Kerwin		2022-06-03	2022	6	3	154		3-VI-2022
882076	ASU	ASUHIC		71ca74c2-208d-4784-998f-6f7ecc6ec090	PreservedSpecimen	2b07c58f-f27b-4c20-ba7a-4d0cbb09054a	ASUHIC0188356		Animalia|Arthropoda|Hexapoda|Insecta|Pterygota|Neoptera|Coleoptera|Polyphaga|Bostrichiformia|Bostrichoidea|Bostrichidae|Bostrichinae|Bostrichini|Amphicerus	Animalia	Arthropoda	Insecta	Coleoptera	Bostrichidae	Amphicerus teres	40172	Horn, 1878	Amphicerus		teres			Species	M. Andrew Johnston (ORCID 0000-0002-0166-6985)	2022						M. Andrew Johnston (ORCID 0000-0002-0166-6985)		2022-06-03	2022	6	3	154		3.IV.2022
882077	ASU	ASUHIC		71ca74c2-208d-4784-998f-6f7ecc6ec090	PreservedSpecimen	de773966-6080-4066-bed5-2eb5fb4d5934	ASUHIC0188357		Animalia|Arthropoda|Hexapoda|Insecta|Pterygota|Neoptera|Coleoptera|Polyphaga|Bostrichiformia|Bostrichoidea|Bostrichidae|Bostrichinae|Bostrichini|Amphicerus	Animalia	Arthropoda	Insecta	Coleoptera	Bostrichidae	Amphicerus teres	40172	Horn, 1878	Amphicerus		teres			Species	M. Andrew Johnston (ORCID 0000-0002-0166-6985)	2022						M. Andrew Johnston (ORCID 0000-0002-0166-6985)		2022-06-03	2022	6	3	154		3.IV.2022
882078	ASU	ASUHIC		71ca74c2-208d-4784-998f-6f7ecc6ec090	PreservedSpecimen	4bde120e-20d4-49ea-bf7d-3205f71cbf01	ASUHIC0188358		Animalia|Arthropoda|Hexapoda|Insecta|Pterygota|Neoptera|Coleoptera|Polyphaga|Bostrichiformia|Bostrichoidea|Bostrichidae|Bostrichinae|Bostrichini|Amphicerus	Animalia	Arthropoda	Insecta	Coleoptera	Bostrichidae	Amphicerus teres	40172	Horn, 1878	Amphicerus		teres			Species	M. Andrew Johnston (ORCID 0000-0002-0166-6985)	2022						M. Andrew Johnston (ORCID 0000-0002-0166-6985)		2022-06-03	2022	6	3	154		3.IV.2022
882079	ASU	ASUHIC		71ca74c2-208d-4784-998f-6f7ecc6ec090	PreservedSpecimen	2d8ddb4e-299f-4f8d-b2cd-ecb99ab65bfd	ASUHIC0188359		Animalia|Arthropoda|Hexapoda|Insecta|Pterygota|Neoptera|Coleoptera|Polyphaga|Bostrichiformia|Bostrichoidea|Bostrichidae|Bostrichinae|Bostrichini|Amphicerus	Animalia	Arthropoda	Insecta	Coleoptera	Bostrichidae	Amphicerus teres	40172	Horn, 1878	Amphicerus		teres			Species	M. Andrew Johnston (ORCID 0000-0002-0166-6985)	2022						M. Andrew Johnston (ORCID 0000-0002-0166-6985)		2022-06-03	2022	6	3	154		3.IV.2022
882080	ASU	ASUHIC		71ca74c2-208d-4784-998f-6f7ecc6ec090	PreservedSpecimen	87e18958-7a22-4543-ab74-0d6dd2916423	ASUHIC0188360		Animalia|Arthropoda|Hexapoda|Insecta|Pterygota|Neoptera|Coleoptera|Polyphaga|Bostrichiformia|Bostrichoidea|Bostrichidae|Bostrichinae|Bostrichini|Amphicerus	Animalia	Arthropoda	Insecta	Coleoptera	Bostrichidae	Amphicerus teres	40172	Horn, 1878	Amphicerus		teres			Species	M. Andrew Johnston (ORCID 0000-0002-0166-6985)	2022						M. Andrew Johnston (ORCID 0000-0002-0166-6985)		2022-06-03	2022	6	3	154		3.IV.2022
882081	ASU	ASUHIC		71ca74c2-208d-4784-998f-6f7ecc6ec090	PreservedSpecimen	025c47b2-8d16-4c8c-8bac-83316bd547c9	ASUHIC0187998		Animalia|Arthropoda|Hexapoda|Insecta|Pterygota|Neoptera	Animalia	Arthropoda	Insecta			Coleoptera	36	Linnaeus, 1758						Order	Jacob Kerwin	09-VI-2022						Jacob Kerwin		2022-06-03	2022	6	3	154		3-VI-2022
882082	ASU	ASUHIC		71ca74c2-208d-4784-998f-6f7ecc6ec090	PreservedSpecimen	688f1625-7abe-4cdc-8bc2-7936ddf75e5a	ASUHIC0187999		Animalia|Arthropoda|Hexapoda|Insecta|Pterygota|Neoptera	Animalia	Arthropoda	Insecta			Coleoptera	36	Linnaeus, 1758						Order	Jacob Kerwin	09-VI-2022						Jacob Kerwin		2022-06-03	2022	6	3	154		3-VI-2022
882086	ASU	ASUHIC		71ca74c2-208d-4784-998f-6f7ecc6ec090	PreservedSpecimen	62bf07a9-5c1b-4cbe-9614-d9b9f71afc40	ASUHIC0146543		Animalia|Arthropoda|Hexapoda|Insecta|Pterygota|Neoptera|Coleoptera|Polyphaga|Cucujiformia|Tenebrionoidea|Zopheridae|Zopherinae|Hyporhagus	Animalia	Arthropoda	Insecta	Coleoptera	Zopheridae	Hyporhagus gilensis	27899		Hyporhagus		gilensis			Species	Evan S. Waite	2022						Evan S. Waite (ORCID 0000-0001-6877-3964)		2022-06-03	2022	6	3	154		3.vi.2022
882087	ASU	ASUHIC		71ca74c2-208d-4784-998f-6f7ecc6ec090	PreservedSpecimen	cbc77ed3-cb2f-4e8a-abe3-7a49dff312c8	ASUHIC0146544		Animalia|Arthropoda|Hexapoda|Insecta|Pterygota|Neoptera|Coleoptera|Polyphaga|Elateriformia|Elateroidea|Phengodidae|Phengodinae|Mastinocerini|Distremocephalus	Animalia	Arthropoda	Insecta	Coleoptera	Phengodidae	Distremocephalus opaculus	44845		Distremocephalus		opaculus			Species	Evan S. Waite	2022						Evan S. Waite (ORCID 0000-0001-6877-3964)		2022-06-03	2022	6	3	154		3.vi.2022
882088	ASU	ASUHIC		71ca74c2-208d-4784-998f-6f7ecc6ec090	PreservedSpecimen	2fee9f87-6b57-4b7f-a74f-4a2f07339a8b	ASUHIC0146545		Animalia|Arthropoda|Hexapoda|Insecta|Pterygota|Neoptera|Coleoptera|Polyphaga|Cucujiformia|Cleroidea|Trogossitidae|Trogossitinae|Temnoscheila	Animalia	Arthropoda	Insecta	Coleoptera	Trogossitidae	Temnoscheila chlorodia	336019	(Mannerheim, 1843)	Temnoscheila		chlorodia			Species	Evan S. Waite	2022						Evan S. Waite (ORCID 0000-0001-6877-3964)		2022-06-03	2022	6	3	154		3.vi.2022
882089	ASU	ASUHIC		71ca74c2-208d-4784-998f-6f7ecc6ec090	PreservedSpecimen	dd6af8cd-738c-42fc-83e0-0ee51ec172e1	ASUHIC0146622		Animalia|Arthropoda|Hexapoda|Insecta|Pterygota|Neoptera|Coleoptera|Adephaga|Carabidae|Lebiinae|Cyclosomini|Cyclosomina|Tetragonoderus|Peronoscelis	Animalia	Arthropoda	Insecta	Coleoptera	Carabidae	Tetragonoderus pallidus	3736	Horn, 1868	Tetragonoderus	Peronoscelis	pallidus			Species	Evan S. Waite	2022						Evan S. Waite (ORCID 0000-0001-6877-3964)		2022-06-03	2022	6	3	154		3.vi.2022
882090	ASU	ASUHIC		71ca74c2-208d-4784-998f-6f7ecc6ec090	PreservedSpecimen	542154ae-aa79-487a-b051-90937fb76bbb	ASUHIC0146623		Animalia|Arthropoda|Hexapoda|Insecta|Pterygota|Neoptera|Coleoptera|Polyphaga|Bostrichiformia|Bostrichoidea|Bostrichidae|Bostrichinae|Bostrichini|Apatides	Animalia	Arthropoda	Insecta	Coleoptera	Bostrichidae	Apatides fortis	40480		Apatides		fortis			Species	Evan S. Waite	2022						Evan S. Waite (ORCID 0000-0001-6877-3964)		2022-06-03	2022	6	3	154		3.vi.2022
882091	ASU	ASUHIC		71ca74c2-208d-4784-998f-6f7ecc6ec090	PreservedSpecimen	5bee1ba7-3679-48c0-b543-044763d0d51f	ASUHIC0146624		Animalia|Arthropoda|Hexapoda|Insecta|Pterygota|Neoptera|Coleoptera|Polyphaga|Bostrichiformia|Bostrichoidea|Dermestidae|Megatominae|Anthrenini|Anthrenus	Animalia	Arthropoda	Insecta	Coleoptera	Dermestidae	Anthrenus lepidus	40439	LeConte, 1854	Anthrenus		lepidus			Species	Evan S. Waite	2022						Evan S. Waite (ORCID 0000-0001-6877-3964)		2022-06-03	2022	6	3	154		3.vi.2022
882092	ASU	ASUHIC		71ca74c2-208d-4784-998f-6f7ecc6ec090	PreservedSpecimen	f212c57e-565d-4e1e-9162-9c0962b96488	ASUHIC0146625		Animalia|Arthropoda|Hexapoda|Insecta|Pterygota|Neoptera|Coleoptera|Polyphaga|Bostrichiformia|Bostrichoidea|Bostrichidae|Bostrichinae|Bostrichini|Amphicerus	Animalia	Arthropoda	Insecta	Coleoptera	Bostrichidae	Amphicerus cornutus	40165	(Pallas, 1772)	Amphicerus		cornutus			Species	Evan S. Waite	2022						Evan S. Waite (ORCID 0000-0001-6877-3964)		2022-06-03	2022	6	3	154		3.vi.2022
882093	ASU	ASUHIC		71ca74c2-208d-4784-998f-6f7ecc6ec090	PreservedSpecimen	89b03f47-3ed2-4f27-b39b-0bdc821edf7f	ASUHIC0146626		Animalia|Arthropoda|Hexapoda|Insecta|Pterygota|Neoptera|Coleoptera|Polyphaga|Bostrichiformia|Bostrichoidea|Bostrichidae|Bostrichinae|Bostrichini|Amphicerus	Animalia	Arthropoda	Insecta	Coleoptera	Bostrichidae	Amphicerus teres	40172		Amphicerus		teres			Species	Evan S. Waite	2022						Evan S. Waite (ORCID 0000-0001-6877-3964)		2022-06-03	2022	6	3	154		3.vi.2022
882094	ASU	ASUHIC		71ca74c2-208d-4784-998f-6f7ecc6ec090	PreservedSpecimen	bf171324-2dfd-4ca2-9ba0-499f68410ea7	ASUHIC0146627		Animalia|Arthropoda|Hexapoda|Insecta|Pterygota|Neoptera|Coleoptera|Polyphaga|Bostrichiformia|Bostrichoidea|Bostrichidae|Bostrichinae|Bostrichini|Amphicerus	Animalia	Arthropoda	Insecta	Coleoptera	Bostrichidae	Amphicerus teres	40172		Amphicerus		teres			Species	Evan S. Waite	2022						Evan S. Waite (ORCID 0000-0001-6877-3964)		2022-06-03	2022	6	3	154		3.vi.2022
882095	ASU	ASUHIC		71ca74c2-208d-4784-998f-6f7ecc6ec090	PreservedSpecimen	15ac29cd-566a-474d-af38-7aa18f05c33f	ASUHIC0146628		Animalia|Arthropoda|Hexapoda|Insecta|Pterygota|Neoptera|Coleoptera|Polyphaga|Bostrichiformia|Bostrichoidea|Ptinidae|Ptinus|Ptinus (Gynopterus)	Animalia	Arthropoda	Insecta	Coleoptera	Ptinidae	Ptinus paulonotatus	31252		Ptinus	Ptinus (Gynopterus)	paulonotatus			Species	Evan S. Waite	2022						Evan S. Waite (ORCID 0000-0001-6877-3964)		2022-06-03	2022	6	3	154		3.vi.2022
882096	ASU	ASUHIC		71ca74c2-208d-4784-998f-6f7ecc6ec090	PreservedSpecimen	6ae7aa3b-7756-44f2-b418-bb019114f481	ASUHIC0146629		Animalia|Arthropoda|Hexapoda|Insecta|Pterygota|Neoptera|Coleoptera|Polyphaga|Bostrichiformia|Bostrichoidea|Ptinidae|Ptinus|Ptinus (Gynopterus)	Animalia	Arthropoda	Insecta	Coleoptera	Ptinidae	Ptinus paulonotatus	31252		Ptinus	Ptinus (Gynopterus)	paulonotatus			Species	Evan S. Waite	2022						Evan S. Waite (ORCID 0000-0001-6877-3964)		2022-06-03	2022	6	3	154		3.vi.2022
882097	ASU	ASUHIC		71ca74c2-208d-4784-998f-6f7ecc6ec090	PreservedSpecimen	6725ac49-5f7f-4e41-8af3-5d0f3f7bbb85	ASUHIC0146630		Animalia|Arthropoda|Hexapoda|Insecta|Pterygota|Neoptera|Coleoptera|Polyphaga|Bostrichiformia|Bostrichoidea|Ptinidae|Ptinus|Ptinus (Gynopterus)	Animalia	Arthropoda	Insecta	Coleoptera	Ptinidae	Ptinus paulonotatus	31252		Ptinus	Ptinus (Gynopterus)	paulonotatus			Species	Evan S. Waite	2022						Evan S. Waite (ORCID 0000-0001-6877-3964)		2022-06-03	2022	6	3	154		3.vi.2022
882098	ASU	ASUHIC		71ca74c2-208d-4784-998f-6f7ecc6ec090	PreservedSpecimen	4d37b50d-a0e7-4bc0-999d-fb27bf5983fa	ASUHIC0146631		Animalia|Arthropoda|Hexapoda|Insecta|Pterygota|Neoptera|Coleoptera|Polyphaga|Bostrichiformia|Bostrichoidea|Ptinidae|Ptinus|Ptinus (Gynopterus)	Animalia	Arthropoda	Insecta	Coleoptera	Ptinidae	Ptinus paulonotatus	31252		Ptinus	Ptinus (Gynopterus)	paulonotatus			Species	Evan S. Waite	2022						Evan S. Waite (ORCID 0000-0001-6877-3964)		2022-06-03	2022	6	3	154		3.vi.2022
882099	ASU	ASUHIC		71ca74c2-208d-4784-998f-6f7ecc6ec090	PreservedSpecimen	b0d29e24-3d8f-4bf0-b4e6-46d2b7489c7c	ASUHIC0146632		Animalia|Arthropoda|Hexapoda|Insecta|Pterygota|Neoptera|Coleoptera|Polyphaga|Bostrichiformia|Bostrichoidea|Ptinidae|Ptinus|Ptinus (Gynopterus)	Animalia	Arthropoda	Insecta	Coleoptera	Ptinidae	Ptinus paulonotatus	31252		Ptinus	Ptinus (Gynopterus)	paulonotatus			Species	Evan S. Waite	2022						Evan S. Waite (ORCID 0000-0001-6877-3964)		2022-06-03	2022	6	3	154		3.vi.2022
882100	ASU	ASUHIC		71ca74c2-208d-4784-998f-6f7ecc6ec090	PreservedSpecimen	1048dfd1-1195-460f-b23c-878457d1b586	ASUHIC0146633		Animalia|Arthropoda|Hexapoda|Insecta|Pterygota|Neoptera|Coleoptera|Polyphaga|Cucujiformia|Coccinelloidea|Coccinellidae|Hyperaspidinae|Hyperaspis	Animalia	Arthropoda	Insecta	Coleoptera	Coccinellidae	Hyperaspis pleuralis	27817	Casey, 1899	Hyperaspis		pleuralis			Species	Evan S. Waite	2022						Evan S. Waite (ORCID 0000-0001-6877-3964)		2022-06-03	2022	6	3	154		3.vi.2022
882101	ASU	ASUHIC		71ca74c2-208d-4784-998f-6f7ecc6ec090	PreservedSpecimen	6a03fac8-7bce-4f3c-a28f-0d4771853637	ASUHIC0146634		Animalia|Arthropoda|Hexapoda|Insecta|Pterygota|Neoptera|Coleoptera|Adephaga|Carabidae|Lebiinae|Lebiini|Cymindiina|Cymindis|Pinacodera	Animalia	Arthropoda	Insecta	Coleoptera	Carabidae	Cymindis punctigera	285046	LeConte	Cymindis	Pinacodera	punctigera			Species	Evan S. Waite	2022						Evan S. Waite (ORCID 0000-0001-6877-3964)		2022-06-03	2022	6	3	154		3.vi.2022
882102	ASU	ASUHIC		71ca74c2-208d-4784-998f-6f7ecc6ec090	PreservedSpecimen	19c3d7f7-3883-4c72-ba97-b812d9fc89d7	ASUHIC0146635		Animalia|Arthropoda|Hexapoda|Insecta|Pterygota|Neoptera|Coleoptera|Polyphaga|Cucujiformia|Chrysomeloidea|Chrysomelidae|Cryptocephalinae|Clytrini|Saxinis|Saxinis (Boreosaxinis)	Animalia	Arthropoda	Insecta	Coleoptera	Chrysomelidae	Saxinis saucia	77040		Saxinis	Saxinis (Boreosaxinis)	saucia			Species	Evan S. Waite	2022						Evan S. Waite (ORCID 0000-0001-6877-3964)		2022-06-03	2022	6	3	154		3.vi.2022
882130	ASU	ASUHIC		71ca74c2-208d-4784-998f-6f7ecc6ec090	PreservedSpecimen	bac2e0db-83fa-4d7f-9f2d-3b5d24d60be6	ASUHIC0788361		Animalia|Arthropoda|Hexapoda|Insecta|Pterygota|Neoptera|Coleoptera|Polyphaga|Cucujiformia|Cleroidea|Melyridae|Dasytinae|Trichochrous	Animalia	Arthropoda	Insecta	Coleoptera	Melyridae	Trichochrous ferrugineus	1637655	(Gorham, 1886)	Trichochrous		ferrugineus			Species	M. Andrew Johnston (ORCID 0000-0002-0166-6985)	2022		M.L. Gimmel identified photos and gave diagnoses, specimens matched by MAJ				M. Andrew Johnston (ORCID 0000-0002-0166-6985)		2022-04-29	2022	4	29	119	154	29.IV-3.VI.2022
882132	ASU	ASUHIC		71ca74c2-208d-4784-998f-6f7ecc6ec090	PreservedSpecimen	b8ecdd83-2497-46b5-845c-74be8cf69df2	ASUHIC0788362		Animalia|Arthropoda|Hexapoda|Insecta|Pterygota|Neoptera|Coleoptera|Polyphaga|Cucujiformia|Cleroidea|Melyridae|Dasytinae|Trichochrous	Animalia	Arthropoda	Insecta	Coleoptera	Melyridae	Trichochrous varius	336814	Casey	Trichochrous		varius			Species	M. Andrew Johnston (ORCID 0000-0002-0166-6985)	2022		M.L. Gimmel identified photos and gave diagnoses, specimens matched by MAJ				M. Andrew Johnston (ORCID 0000-0002-0166-6985)		2022-04-29	2022	4	29	119	154	29.IV-3.VI.2022
882133	ASU	ASUHIC		71ca74c2-208d-4784-998f-6f7ecc6ec090	PreservedSpecimen	9c5e5bf6-d438-490a-a068-0cf3ba59df9b	ASUHIC0788363		Animalia|Arthropoda|Hexapoda|Insecta|Pterygota|Neoptera|Coleoptera|Polyphaga|Cucujiformia|Cleroidea|Melyridae|Dasytinae|Trichochrous	Animalia	Arthropoda	Insecta	Coleoptera	Melyridae	Trichochrous varius	336814	Casey	Trichochrous		varius			Species	M. Andrew Johnston (ORCID 0000-0002-0166-6985)	2022		M.L. Gimmel identified photos and gave diagnoses, specimens matched by MAJ				M. Andrew Johnston (ORCID 0000-0002-0166-6985)		2022-04-29	2022	4	29	119	154	29.IV-3.VI.2022
882134	ASU	ASUHIC		71ca74c2-208d-4784-998f-6f7ecc6ec090	PreservedSpecimen	c90be869-02b0-4599-8070-293daf2e233f	ASUHIC0788364		Animalia|Arthropoda|Hexapoda|Insecta|Pterygota|Neoptera|Coleoptera|Polyphaga|Cucujiformia|Cleroidea|Melyridae|Dasytinae|Trichochrous	Animalia	Arthropoda	Insecta	Coleoptera	Melyridae	Trichochrous varius	336814	Casey	Trichochrous		varius			Species	M. Andrew Johnston (ORCID 0000-0002-0166-6985)	2022		M.L. Gimmel identified photos and gave diagnoses, specimens matched by MAJ				M. Andrew Johnston (ORCID 0000-0002-0166-6985)		2022-04-29	2022	4	29	119	154	29.IV-3.VI.2022
882135	ASU	ASUHIC		71ca74c2-208d-4784-998f-6f7ecc6ec090	PreservedSpecimen	4a4be8f5-f9f9-4372-b6fa-0974711fc3bb	ASUHIC0788365		Animalia|Arthropoda|Hexapoda|Insecta|Pterygota|Neoptera|Coleoptera|Polyphaga|Cucujiformia|Cleroidea|Melyridae|Dasytinae|Trichochrous	Animalia	Arthropoda	Insecta	Coleoptera	Melyridae	Trichochrous varius	336814	Casey	Trichochrous		varius			Species	M. Andrew Johnston (ORCID 0000-0002-0166-6985)	2022		M.L. Gimmel identified photos and gave diagnoses, specimens matched by MAJ				M. Andrew Johnston (ORCID 0000-0002-0166-6985)		2022-04-29	2022	4	29	119	154	29.IV-3.VI.2022
882136	ASU	ASUHIC		71ca74c2-208d-4784-998f-6f7ecc6ec090	PreservedSpecimen	a3266fe6-eb07-4e99-8d6b-d1b36bc20936	ASUHIC0788366		Animalia|Arthropoda|Hexapoda|Insecta|Pterygota|Neoptera|Coleoptera|Polyphaga|Cucujiformia|Cleroidea|Melyridae|Dasytinae|Trichochrous	Animalia	Arthropoda	Insecta	Coleoptera	Melyridae	Trichochrous varius	336814	Casey	Trichochrous		varius			Species	M. Andrew Johnston (ORCID 0000-0002-0166-6985)	2022		M.L. Gimmel identified photos and gave diagnoses, specimens matched by MAJ				M. Andrew Johnston (ORCID 0000-0002-0166-6985)		2022-04-29	2022	4	29	119	154	29.IV-3.VI.2022
882137	ASU	ASUHIC		71ca74c2-208d-4784-998f-6f7ecc6ec090	PreservedSpecimen	073e5e4a-cf6a-46b3-a091-16a4ca81aa33	ASUHIC0788367		Animalia|Arthropoda|Hexapoda|Insecta|Pterygota|Neoptera|Coleoptera|Polyphaga|Cucujiformia|Cleroidea|Melyridae|Dasytinae|Trichochrous	Animalia	Arthropoda	Insecta	Coleoptera	Melyridae	Trichochrous varius	336814	Casey	Trichochrous		varius			Species	M. Andrew Johnston (ORCID 0000-0002-0166-6985)	2022		M.L. Gimmel identified photos and gave diagnoses, specimens matched by MAJ				M. Andrew Johnston (ORCID 0000-0002-0166-6985)		2022-04-29	2022	4	29	119	154	29.IV-3.VI.2022
882138	ASU	ASUHIC		71ca74c2-208d-4784-998f-6f7ecc6ec090	PreservedSpecimen	2576b265-6ccd-4176-ad5b-6d9fd0516716	ASUHIC0788368		Animalia|Arthropoda|Hexapoda|Insecta|Pterygota|Neoptera|Coleoptera|Polyphaga|Cucujiformia|Cleroidea|Melyridae|Dasytinae|Trichochrous	Animalia	Arthropoda	Insecta	Coleoptera	Melyridae	Trichochrous varius	336814	Casey	Trichochrous		varius			Species	M. Andrew Johnston (ORCID 0000-0002-0166-6985)	2022		M.L. Gimmel identified photos and gave diagnoses, specimens matched by MAJ				M. Andrew Johnston (ORCID 0000-0002-0166-6985)		2022-04-29	2022	4	29	119	154	29.IV-3.VI.2022
882139	ASU	ASUHIC		71ca74c2-208d-4784-998f-6f7ecc6ec090	PreservedSpecimen	9a265fc3-370b-4ec2-99e7-38f30f68c456	ASUHIC0788369		Animalia|Arthropoda|Hexapoda|Insecta|Pterygota|Neoptera|Coleoptera|Polyphaga|Cucujiformia|Cleroidea|Melyridae|Dasytinae|Trichochrous	Animalia	Arthropoda	Insecta	Coleoptera	Melyridae	Trichochrous varius	336814	Casey	Trichochrous		varius			Species	M. Andrew Johnston (ORCID 0000-0002-0166-6985)	2022		M.L. Gimmel identified photos and gave diagnoses, specimens matched by MAJ				M. Andrew Johnston (ORCID 0000-0002-0166-6985)		2022-04-29	2022	4	29	119	154	29.IV-3.VI.2022
882141	ASU	ASUHIC		71ca74c2-208d-4784-998f-6f7ecc6ec090	PreservedSpecimen	1763ac45-efd1-4f8c-8b62-436a374484de	ASUHIC0788370		Animalia|Arthropoda|Hexapoda|Insecta|Pterygota|Neoptera|Coleoptera|Polyphaga|Cucujiformia|Tenebrionoidea|Scraptiidae|Anaspidinae|Pentariini|Naucles	Animalia	Arthropoda	Insecta	Coleoptera	Scraptiidae	Naucles pusio	50045	(LeConte, 1858)	Naucles		pusio			Species	M. Andrew Johnston (ORCID 0000-0002-0166-6985)	2022						M. Andrew Johnston (ORCID 0000-0002-0166-6985)		2022-06-03	2022	6	3	154		3.VI.2022
882144	ASU	ASUHIC		71ca74c2-208d-4784-998f-6f7ecc6ec090	PreservedSpecimen	363a2c5c-d8e4-467f-896b-c04c1fc08501	ASUHIC0788372		Animalia|Arthropoda|Hexapoda|Insecta|Pterygota|Neoptera|Coleoptera|Polyphaga|Cucujiformia|Cleroidea|Melyridae|Dasytinae|Trichochrous	Animalia	Arthropoda	Insecta	Coleoptera	Melyridae	Trichochrous varius	336814	Casey	Trichochrous		varius			Species	M. Andrew Johnston (ORCID 0000-0002-0166-6985)	2022		M.L. Gimmel identified photos and gave diagnoses, specimens matched by MAJ				M. Andrew Johnston (ORCID 0000-0002-0166-6985)		2022-04-29	2022	4	29	119		29.IV-3.VI.2022
882145	ASU	ASUHIC		71ca74c2-208d-4784-998f-6f7ecc6ec090	PreservedSpecimen	85725f88-7d55-40ac-826d-2b8ba68d264c	ASUHIC0788373		Animalia|Arthropoda|Hexapoda|Insecta|Pterygota|Neoptera|Coleoptera|Polyphaga|Cucujiformia|Cleroidea|Melyridae|Dasytinae|Trichochrous	Animalia	Arthropoda	Insecta	Coleoptera	Melyridae	Trichochrous varius	336814	Casey	Trichochrous		varius			Species	M. Andrew Johnston (ORCID 0000-0002-0166-6985)	2022		M.L. Gimmel identified photos and gave diagnoses, specimens matched by MAJ				M. Andrew Johnston (ORCID 0000-0002-0166-6985)		2022-04-29	2022	4	29	119		29.IV-3.VI.2022
882146	ASU	ASUHIC		71ca74c2-208d-4784-998f-6f7ecc6ec090	PreservedSpecimen	c107969c-7603-409c-bf75-a04e2db282ea	ASUHIC0788374		Animalia|Arthropoda|Hexapoda|Insecta|Pterygota|Neoptera|Coleoptera|Polyphaga|Cucujiformia|Cleroidea|Melyridae|Dasytinae|Trichochrous	Animalia	Arthropoda	Insecta	Coleoptera	Melyridae	Trichochrous varius	336814	Casey	Trichochrous		varius			Species	M. Andrew Johnston (ORCID 0000-0002-0166-6985)	2022		M.L. Gimmel identified photos and gave diagnoses, specimens matched by MAJ				M. Andrew Johnston (ORCID 0000-0002-0166-6985)		2022-04-29	2022	4	29	119		29.IV-3.VI.2022
882147	ASU	ASUHIC		71ca74c2-208d-4784-998f-6f7ecc6ec090	PreservedSpecimen	72465107-e047-40a0-83ed-ba224d49b559	ASUHIC0788375		Animalia|Arthropoda|Hexapoda|Insecta|Pterygota|Neoptera|Coleoptera|Polyphaga|Cucujiformia|Cleroidea|Melyridae|Dasytinae|Trichochrous	Animalia	Arthropoda	Insecta	Coleoptera	Melyridae	Trichochrous varius	336814	Casey	Trichochrous		varius			Species	M. Andrew Johnston (ORCID 0000-0002-0166-6985)	2022		M.L. Gimmel identified photos and gave diagnoses, specimens matched by MAJ				M. Andrew Johnston (ORCID 0000-0002-0166-6985)		2022-04-29	2022	4	29	119		29.IV-3.VI.2022
882148	ASU	ASUHIC		71ca74c2-208d-4784-998f-6f7ecc6ec090	PreservedSpecimen	e5aa52ca-dfd5-4d94-b4c2-ae125a6f6fc5	ASUHIC0788376		Animalia|Arthropoda|Hexapoda|Insecta|Pterygota|Neoptera|Coleoptera|Polyphaga|Bostrichiformia|Bostrichoidea|Ptinidae|Ptinus|Ptinus (Gynopterus)	Animalia	Arthropoda	Insecta	Coleoptera	Ptinidae	Ptinus paulonotatus	31252	Pic, 1904	Ptinus	Ptinus (Gynopterus)	paulonotatus			Species	M. Andrew Johnston (ORCID 0000-0002-0166-6985)	2022						M. Andrew Johnston (ORCID 0000-0002-0166-6985)		2022-04-29	2022	4	29	119		29.IV-3.VI.2022
882149	ASU	ASUHIC		71ca74c2-208d-4784-998f-6f7ecc6ec090	PreservedSpecimen	b27d9d92-8bc1-4b60-a5dd-ae5d57e71050	ASUHIC0788377		Animalia|Arthropoda|Hexapoda|Insecta|Pterygota|Neoptera|Coleoptera|Polyphaga|Bostrichiformia|Bostrichoidea|Ptinidae|Ptinus|Ptinus (Gynopterus)	Animalia	Arthropoda	Insecta	Coleoptera	Ptinidae	Ptinus paulonotatus	31252	Pic, 1904	Ptinus	Ptinus (Gynopterus)	paulonotatus			Species	M. Andrew Johnston (ORCID 0000-0002-0166-6985)	2022						M. Andrew Johnston (ORCID 0000-0002-0166-6985)		2022-04-29	2022	4	29	119		29.IV-3.VI.2022
882150	ASU	ASUHIC		71ca74c2-208d-4784-998f-6f7ecc6ec090	PreservedSpecimen	b25f9333-487c-4912-bd69-dfdfc22a7043	ASUHIC0788378		Animalia|Arthropoda|Hexapoda|Insecta|Pterygota|Neoptera|Coleoptera|Polyphaga|Bostrichiformia|Bostrichoidea|Ptinidae|Ptinus|Ptinus (Gynopterus)	Animalia	Arthropoda	Insecta	Coleoptera	Ptinidae	Ptinus paulonotatus	31252	Pic, 1904	Ptinus	Ptinus (Gynopterus)	paulonotatus			Species	M. Andrew Johnston (ORCID 0000-0002-0166-6985)	2022						M. Andrew Johnston (ORCID 0000-0002-0166-6985)		2022-04-29	2022	4	29	119		29.IV-3.VI.2022
882151	ASU	ASUHIC		71ca74c2-208d-4784-998f-6f7ecc6ec090	PreservedSpecimen	74e5d16a-edbb-4f51-9174-b30233f21033	ASUHIC0788379		Animalia|Arthropoda|Hexapoda|Insecta|Pterygota|Neoptera|Coleoptera|Polyphaga|Bostrichiformia|Bostrichoidea|Ptinidae|Ptinus|Ptinus (Gynopterus)	Animalia	Arthropoda	Insecta	Coleoptera	Ptinidae	Ptinus paulonotatus	31252	Pic, 1904	Ptinus	Ptinus (Gynopterus)	paulonotatus			Species	M. Andrew Johnston (ORCID 0000-0002-0166-6985)	2022						M. Andrew Johnston (ORCID 0000-0002-0166-6985)		2022-04-29	2022	4	29	119		29.IV-3.VI.2022
882166	ASU	ASUHIC		71ca74c2-208d-4784-998f-6f7ecc6ec090	PreservedSpecimen	ef0e2926-53ce-48f6-be90-36e410725747	ASUHIC0188380		Animalia|Arthropoda|Hexapoda|Insecta|Pterygota|Neoptera|Coleoptera|Polyphaga|Cucujiformia|Tenebrionoidea|Scraptiidae|Anaspidinae|Pentariini|Diclidia	Animalia	Arthropoda	Insecta	Coleoptera	Scraptiidae	Diclidia greeni	44652	Liljeblad, 1918	Diclidia		greeni			Species	M. Andrew Johnston (ORCID 0000-0002-0166-6985)	2022						M. Andrew Johnston (ORCID 0000-0002-0166-6985)		2022-04-29	2022	4	29	119	154	29.IV-3.VI.2022
882167	ASU	ASUHIC		71ca74c2-208d-4784-998f-6f7ecc6ec090	PreservedSpecimen	c5176cf3-2fec-4894-a3b4-1261185dabda	ASUHIC0188381		Animalia|Arthropoda|Hexapoda|Insecta|Pterygota|Neoptera|Coleoptera|Polyphaga|Cucujiformia|Tenebrionoidea|Scraptiidae|Anaspidinae|Pentariini|Diclidia	Animalia	Arthropoda	Insecta	Coleoptera	Scraptiidae	Diclidia greeni	44652	Liljeblad, 1918	Diclidia		greeni			Species	M. Andrew Johnston (ORCID 0000-0002-0166-6985)	2022						M. Andrew Johnston (ORCID 0000-0002-0166-6985)		2022-04-29	2022	4	29	119	154	29.IV-3.VI.2022
882168	ASU	ASUHIC		71ca74c2-208d-4784-998f-6f7ecc6ec090	PreservedSpecimen	1a81994a-c4ae-4051-b76e-4aa13bde85bd	ASUHIC0188382		Animalia|Arthropoda|Hexapoda|Insecta|Pterygota|Neoptera|Coleoptera|Polyphaga|Cucujiformia|Tenebrionoidea|Scraptiidae|Anaspidinae|Pentariini|Diclidia	Animalia	Arthropoda	Insecta	Coleoptera	Scraptiidae	Diclidia greeni	44652	Liljeblad, 1918	Diclidia		greeni			Species	M. Andrew Johnston (ORCID 0000-0002-0166-6985)	2022						M. Andrew Johnston (ORCID 0000-0002-0166-6985)		2022-04-29	2022	4	29	119	154	29.IV-3.VI.2022
882169	ASU	ASUHIC		71ca74c2-208d-4784-998f-6f7ecc6ec090	PreservedSpecimen	fc3488ee-9bf4-4a3c-b2a2-f5ead95b2e3a	ASUHIC0188383		Animalia|Arthropoda|Hexapoda|Insecta|Pterygota|Neoptera|Coleoptera|Polyphaga|Cucujiformia|Tenebrionoidea|Scraptiidae|Anaspidinae|Pentariini|Diclidia	Animalia	Arthropoda	Insecta	Coleoptera	Scraptiidae	Diclidia greeni	44652	Liljeblad, 1918	Diclidia		greeni			Species	M. Andrew Johnston (ORCID 0000-0002-0166-6985)	2022						M. Andrew Johnston (ORCID 0000-0002-0166-6985)		2022-04-29	2022	4	29	119	154	29.IV-3.VI.2022
882170	ASU	ASUHIC		71ca74c2-208d-4784-998f-6f7ecc6ec090	PreservedSpecimen	2deea7f8-3d87-41c5-bb4e-fe5d1857094b	ASUHIC0188384		Animalia|Arthropoda|Hexapoda|Insecta|Pterygota|Neoptera|Coleoptera|Polyphaga|Cucujiformia|Tenebrionoidea|Scraptiidae|Anaspidinae|Pentariini|Diclidia	Animalia	Arthropoda	Insecta	Coleoptera	Scraptiidae	Diclidia greeni	44652	Liljeblad, 1918	Diclidia		greeni			Species	M. Andrew Johnston (ORCID 0000-0002-0166-6985)	2022						M. Andrew Johnston (ORCID 0000-0002-0166-6985)		2022-04-29	2022	4	29	119	154	29.IV-3.VI.2022
882171	ASU	ASUHIC		71ca74c2-208d-4784-998f-6f7ecc6ec090	PreservedSpecimen	17a3ac7a-838f-4d3c-ac7b-80818905ab1c	ASUHIC0188385		Animalia|Arthropoda|Hexapoda|Insecta|Pterygota|Neoptera|Coleoptera|Polyphaga|Cucujiformia|Tenebrionoidea|Scraptiidae|Anaspidinae|Pentariini|Diclidia	Animalia	Arthropoda	Insecta	Coleoptera	Scraptiidae	Diclidia greeni	44652	Liljeblad, 1918	Diclidia		greeni			Species	M. Andrew Johnston (ORCID 0000-0002-0166-6985)	2022						M. Andrew Johnston (ORCID 0000-0002-0166-6985)		2022-04-29	2022	4	29	119	154	29.IV-3.VI.2022
882172	MAJC	MAJC		ce9fc807-ec48-4444-8586-f7432fd3f77c	PreservedSpecimen	396340ba-5eb8-46a6-bf90-f791fec2dc54	MAJC0009401		Animalia|Arthropoda|Hexapoda|Insecta|Pterygota|Neoptera|Coleoptera|Polyphaga|Cucujiformia|Tenebrionoidea|Scraptiidae|Anaspidinae|Pentariini|Diclidia	Animalia	Arthropoda	Insecta	Coleoptera	Scraptiidae	Diclidia greeni	44652	Liljeblad, 1918	Diclidia		greeni			Species	M. Andrew Johnston (ORCID 0000-0002-0166-6985)	2022						M. Andrew Johnston (ORCID 0000-0002-0166-6985)		2022-04-29	2022	4	29	119	154	29.IV-3.VI.2022
882173	MAJC	MAJC		ce9fc807-ec48-4444-8586-f7432fd3f77c	PreservedSpecimen	cd2510fe-c262-4e4c-8dbc-dc7cb8b7f96a	MAJC0009402		Animalia|Arthropoda|Hexapoda|Insecta|Pterygota|Neoptera|Coleoptera|Polyphaga|Cucujiformia|Tenebrionoidea|Scraptiidae|Anaspidinae|Pentariini|Diclidia	Animalia	Arthropoda	Insecta	Coleoptera	Scraptiidae	Diclidia greeni	44652	Liljeblad, 1918	Diclidia		greeni			Species	M. Andrew Johnston (ORCID 0000-0002-0166-6985)	2022						M. Andrew Johnston (ORCID 0000-0002-0166-6985)		2022-04-29	2022	4	29	119	154	29.IV-3.VI.2022
882174	MAJC	MAJC		ce9fc807-ec48-4444-8586-f7432fd3f77c	PreservedSpecimen	ad178f53-d10c-448d-968f-9c791bc9a022	MAJC0009403		Animalia|Arthropoda|Hexapoda|Insecta|Pterygota|Neoptera|Coleoptera|Polyphaga|Cucujiformia|Tenebrionoidea|Scraptiidae|Anaspidinae|Pentariini|Diclidia	Animalia	Arthropoda	Insecta	Coleoptera	Scraptiidae	Diclidia greeni	44652	Liljeblad, 1918	Diclidia		greeni			Species	M. Andrew Johnston (ORCID 0000-0002-0166-6985)	2022						M. Andrew Johnston (ORCID 0000-0002-0166-6985)		2022-04-29	2022	4	29	119	154	29.IV-3.VI.2022
882175	MAJC	MAJC		ce9fc807-ec48-4444-8586-f7432fd3f77c	PreservedSpecimen	1b8d8ebe-4c12-46a9-8559-f1a991ab2e90	MAJC0009404		Animalia|Arthropoda|Hexapoda|Insecta|Pterygota|Neoptera|Coleoptera|Polyphaga|Cucujiformia|Tenebrionoidea|Scraptiidae|Anaspidinae|Pentariini|Diclidia	Animalia	Arthropoda	Insecta	Coleoptera	Scraptiidae	Diclidia greeni	44652	Liljeblad, 1918	Diclidia		greeni			Species	M. Andrew Johnston (ORCID 0000-0002-0166-6985)	2022						M. Andrew Johnston (ORCID 0000-0002-0166-6985)		2022-04-29	2022	4	29	119	154	29.IV-3.VI.2022
882176	MAJC	MAJC		ce9fc807-ec48-4444-8586-f7432fd3f77c	PreservedSpecimen	bad13831-a20f-4cc8-a41c-f7b77b27ef26	MAJC0009405		Animalia|Arthropoda|Hexapoda|Insecta|Pterygota|Neoptera|Coleoptera|Polyphaga|Cucujiformia|Tenebrionoidea|Scraptiidae|Anaspidinae|Pentariini|Diclidia	Animalia	Arthropoda	Insecta	Coleoptera	Scraptiidae	Diclidia greeni	44652	Liljeblad, 1918	Diclidia		greeni			Species	M. Andrew Johnston (ORCID 0000-0002-0166-6985)	2022						M. Andrew Johnston (ORCID 0000-0002-0166-6985)		2022-04-29	2022	4	29	119	154	29.IV-3.VI.2022
882177	MAJC	MAJC		ce9fc807-ec48-4444-8586-f7432fd3f77c	PreservedSpecimen	b61993f7-94fc-4728-a030-f065ed172a79	MAJC0009406		Animalia|Arthropoda|Hexapoda|Insecta|Pterygota|Neoptera|Coleoptera|Polyphaga|Cucujiformia|Tenebrionoidea|Scraptiidae|Anaspidinae|Pentariini|Diclidia	Animalia	Arthropoda	Insecta	Coleoptera	Scraptiidae	Diclidia greeni	44652	Liljeblad, 1918	Diclidia		greeni			Species	M. Andrew Johnston (ORCID 0000-0002-0166-6985)	2022						M. Andrew Johnston (ORCID 0000-0002-0166-6985)		2022-04-29	2022	4	29	119	154	29.IV-3.VI.2022
882178	MAJC	MAJC		ce9fc807-ec48-4444-8586-f7432fd3f77c	PreservedSpecimen	aef51108-6b6b-4b8d-b012-18b53ba611e4	MAJC0009407		Animalia|Arthropoda|Hexapoda|Insecta|Pterygota|Neoptera|Coleoptera|Polyphaga|Cucujiformia|Tenebrionoidea|Scraptiidae|Anaspidinae|Pentariini|Diclidia	Animalia	Arthropoda	Insecta	Coleoptera	Scraptiidae	Diclidia greeni	44652	Liljeblad, 1918	Diclidia		greeni			Species	M. Andrew Johnston (ORCID 0000-0002-0166-6985)	2022						M. Andrew Johnston (ORCID 0000-0002-0166-6985)		2022-04-29	2022	4	29	119	154	29.IV-3.VI.2022
882179	MAJC	MAJC		ce9fc807-ec48-4444-8586-f7432fd3f77c	PreservedSpecimen	64f1d75e-182a-46ea-b657-6a67024c9609	MAJC0009408		Animalia|Arthropoda|Hexapoda|Insecta|Pterygota|Neoptera|Coleoptera|Polyphaga|Cucujiformia|Tenebrionoidea|Scraptiidae|Anaspidinae|Pentariini|Diclidia	Animalia	Arthropoda	Insecta	Coleoptera	Scraptiidae	Diclidia greeni	44652	Liljeblad, 1918	Diclidia		greeni			Species	M. Andrew Johnston (ORCID 0000-0002-0166-6985)	2022						M. Andrew Johnston (ORCID 0000-0002-0166-6985)		2022-04-29	2022	4	29	119	154	29.IV-3.VI.2022
882180	MAJC	MAJC		ce9fc807-ec48-4444-8586-f7432fd3f77c	PreservedSpecimen	c4547875-d9c5-475c-bdfd-d3af8bacad27	MAJC0009409		Animalia|Arthropoda|Hexapoda|Insecta|Pterygota|Neoptera|Coleoptera|Polyphaga|Cucujiformia|Tenebrionoidea|Scraptiidae|Anaspidinae|Pentariini|Diclidia	Animalia	Arthropoda	Insecta	Coleoptera	Scraptiidae	Diclidia greeni	44652	Liljeblad, 1918	Diclidia		greeni			Species	M. Andrew Johnston (ORCID 0000-0002-0166-6985)	2022						M. Andrew Johnston (ORCID 0000-0002-0166-6985)		2022-04-29	2022	4	29	119	154	29.IV-3.VI.2022
882181	MAJC	MAJC		ce9fc807-ec48-4444-8586-f7432fd3f77c	PreservedSpecimen	db3a31a9-6e2e-4f14-b294-81391b0f1702	MAJC0009410		Animalia|Arthropoda|Hexapoda|Insecta|Pterygota|Neoptera|Coleoptera|Polyphaga|Cucujiformia|Tenebrionoidea|Scraptiidae|Anaspidinae|Pentariini|Diclidia	Animalia	Arthropoda	Insecta	Coleoptera	Scraptiidae	Diclidia greeni	44652	Liljeblad, 1918	Diclidia		greeni			Species	M. Andrew Johnston (ORCID 0000-0002-0166-6985)	2022						M. Andrew Johnston (ORCID 0000-0002-0166-6985)		2022-04-29	2022	4	29	119	154	29.IV-3.VI.2022
882182	MAJC	MAJC		ce9fc807-ec48-4444-8586-f7432fd3f77c	PreservedSpecimen	61367122-62d3-468d-b445-e992cfdfe108	MAJC0009411		Animalia|Arthropoda|Hexapoda|Insecta|Pterygota|Neoptera|Coleoptera|Polyphaga|Cucujiformia|Tenebrionoidea|Scraptiidae|Anaspidinae|Pentariini|Diclidia	Animalia	Arthropoda	Insecta	Coleoptera	Scraptiidae	Diclidia greeni	44652	Liljeblad, 1918	Diclidia		greeni			Species	M. Andrew Johnston (ORCID 0000-0002-0166-6985)	2022						M. Andrew Johnston (ORCID 0000-0002-0166-6985)		2022-04-29	2022	4	29	119	154	29.IV-3.VI.2022
882183	MAJC	MAJC		ce9fc807-ec48-4444-8586-f7432fd3f77c	PreservedSpecimen	7f65184a-37b3-4a51-b034-53c0525a8277	MAJC0009412		Animalia|Arthropoda|Hexapoda|Insecta|Pterygota|Neoptera|Coleoptera|Polyphaga|Cucujiformia|Tenebrionoidea|Scraptiidae|Anaspidinae|Pentariini|Diclidia	Animalia	Arthropoda	Insecta	Coleoptera	Scraptiidae	Diclidia greeni	44652	Liljeblad, 1918	Diclidia		greeni			Species	M. Andrew Johnston (ORCID 0000-0002-0166-6985)	2022						M. Andrew Johnston (ORCID 0000-0002-0166-6985)		2022-04-29	2022	4	29	119	154	29.IV-3.VI.2022
882184	MAJC	MAJC		ce9fc807-ec48-4444-8586-f7432fd3f77c	PreservedSpecimen	cc996041-c781-4def-a603-2c46d9493987	MAJC0009413		Animalia|Arthropoda|Hexapoda|Insecta|Pterygota|Neoptera|Coleoptera|Polyphaga|Cucujiformia|Tenebrionoidea|Scraptiidae|Anaspidinae|Pentariini|Diclidia	Animalia	Arthropoda	Insecta	Coleoptera	Scraptiidae	Diclidia greeni	44652	Liljeblad, 1918	Diclidia		greeni			Species	M. Andrew Johnston (ORCID 0000-0002-0166-6985)	2022						M. Andrew Johnston (ORCID 0000-0002-0166-6985)		2022-04-29	2022	4	29	119	154	29.IV-3.VI.2022
882185	MAJC	MAJC		ce9fc807-ec48-4444-8586-f7432fd3f77c	PreservedSpecimen	5ad19007-bd5e-46ab-b491-c55cb934924f	MAJC0009414		Animalia|Arthropoda|Hexapoda|Insecta|Pterygota|Neoptera|Coleoptera|Polyphaga|Cucujiformia|Tenebrionoidea|Scraptiidae|Anaspidinae|Pentariini|Diclidia	Animalia	Arthropoda	Insecta	Coleoptera	Scraptiidae	Diclidia greeni	44652	Liljeblad, 1918	Diclidia		greeni			Species	M. Andrew Johnston (ORCID 0000-0002-0166-6985)	2022						M. Andrew Johnston (ORCID 0000-0002-0166-6985)		2022-04-29	2022	4	29	119	154	29.IV-3.VI.2022
882186	MAJC	MAJC		ce9fc807-ec48-4444-8586-f7432fd3f77c	PreservedSpecimen	ededfd1e-0b55-44f0-bcdb-01730f72dbf3	MAJC0009415		Animalia|Arthropoda|Hexapoda|Insecta|Pterygota|Neoptera|Coleoptera|Polyphaga|Cucujiformia|Tenebrionoidea|Scraptiidae|Anaspidinae|Pentariini|Diclidia	Animalia	Arthropoda	Insecta	Coleoptera	Scraptiidae	Diclidia greeni	44652	Liljeblad, 1918	Diclidia		greeni			Species	M. Andrew Johnston (ORCID 0000-0002-0166-6985)	2022						M. Andrew Johnston (ORCID 0000-0002-0166-6985)		2022-04-29	2022	4	29	119	154	29.IV-3.VI.2022
882187	MAJC	MAJC		ce9fc807-ec48-4444-8586-f7432fd3f77c	PreservedSpecimen	5991e138-3f7a-47c6-8db8-88aeb7f74f1e	MAJC0009416		Animalia|Arthropoda|Hexapoda|Insecta|Pterygota|Neoptera|Coleoptera|Polyphaga|Cucujiformia|Tenebrionoidea|Scraptiidae|Anaspidinae|Pentariini|Diclidia	Animalia	Arthropoda	Insecta	Coleoptera	Scraptiidae	Diclidia greeni	44652	Liljeblad, 1918	Diclidia		greeni			Species	M. Andrew Johnston (ORCID 0000-0002-0166-6985)	2022						M. Andrew Johnston (ORCID 0000-0002-0166-6985)		2022-04-29	2022	4	29	119	154	29.IV-3.VI.2022
882188	MAJC	MAJC		ce9fc807-ec48-4444-8586-f7432fd3f77c	PreservedSpecimen	72828770-203f-4ddd-9a52-1d180e012beb	MAJC0009417		Animalia|Arthropoda|Hexapoda|Insecta|Pterygota|Neoptera|Coleoptera|Polyphaga|Cucujiformia|Tenebrionoidea|Scraptiidae|Anaspidinae|Pentariini|Diclidia	Animalia	Arthropoda	Insecta	Coleoptera	Scraptiidae	Diclidia greeni	44652	Liljeblad, 1918	Diclidia		greeni			Species	M. Andrew Johnston (ORCID 0000-0002-0166-6985)	2022						M. Andrew Johnston (ORCID 0000-0002-0166-6985)		2022-04-29	2022	4	29	119	154	29.IV-3.VI.2022
882189	MAJC	MAJC		ce9fc807-ec48-4444-8586-f7432fd3f77c	PreservedSpecimen	1eca7e23-d92f-4945-86fd-f25959d2e598	MAJC0009418		Animalia|Arthropoda|Hexapoda|Insecta|Pterygota|Neoptera|Coleoptera|Polyphaga|Cucujiformia|Tenebrionoidea|Scraptiidae|Anaspidinae|Pentariini|Diclidia	Animalia	Arthropoda	Insecta	Coleoptera	Scraptiidae	Diclidia greeni	44652	Liljeblad, 1918	Diclidia		greeni			Species	M. Andrew Johnston (ORCID 0000-0002-0166-6985)	2022						M. Andrew Johnston (ORCID 0000-0002-0166-6985)		2022-04-29	2022	4	29	119	154	29.IV-3.VI.2022
882190	MAJC	MAJC		ce9fc807-ec48-4444-8586-f7432fd3f77c	PreservedSpecimen	2b25824a-8850-44b2-8e4e-e5d30b157d2c	MAJC0009419		Animalia|Arthropoda|Hexapoda|Insecta|Pterygota|Neoptera|Coleoptera|Polyphaga|Cucujiformia|Tenebrionoidea|Scraptiidae|Anaspidinae|Pentariini|Diclidia	Animalia	Arthropoda	Insecta	Coleoptera	Scraptiidae	Diclidia greeni	44652	Liljeblad, 1918	Diclidia		greeni			Species	M. Andrew Johnston (ORCID 0000-0002-0166-6985)	2022						M. Andrew Johnston (ORCID 0000-0002-0166-6985)		2022-04-29	2022	4	29	119	154	29.IV-3.VI.2022
882191	ASU	ASUHIC		71ca74c2-208d-4784-998f-6f7ecc6ec090	PreservedSpecimen	f760d730-1858-402c-8e44-6343eb67a7a9	ASUHIC0188386		Animalia|Arthropoda|Hexapoda|Insecta|Pterygota|Neoptera|Coleoptera|Polyphaga|Cucujiformia|Tenebrionoidea|Scraptiidae|Anaspidinae|Pentariini|Diclidia	Animalia	Arthropoda	Insecta	Coleoptera	Scraptiidae	Diclidia greeni	44652	Liljeblad, 1918	Diclidia		greeni			Species	M. Andrew Johnston (ORCID 0000-0002-0166-6985)	2022						M. Andrew Johnston (ORCID 0000-0002-0166-6985)		2022-04-29	2022	4	29	119		29.IV.2022
882192	ASU	ASUHIC		71ca74c2-208d-4784-998f-6f7ecc6ec090	PreservedSpecimen	44fd276b-4ac7-4fac-8118-501f40573db3	ASUHIC0188387		Animalia|Arthropoda|Hexapoda|Insecta|Pterygota|Neoptera|Coleoptera|Polyphaga|Cucujiformia|Tenebrionoidea|Scraptiidae|Anaspidinae|Pentariini|Diclidia	Animalia	Arthropoda	Insecta	Coleoptera	Scraptiidae	Diclidia greeni	44652	Liljeblad, 1918	Diclidia		greeni			Species	M. Andrew Johnston (ORCID 0000-0002-0166-6985)	2022						M. Andrew Johnston (ORCID 0000-0002-0166-6985)		2022-04-29	2022	4	29	119		29.IV.2022
882193	ASU	ASUHIC		71ca74c2-208d-4784-998f-6f7ecc6ec090	PreservedSpecimen	0ffad031-7332-4247-b099-ec9cc971e3f0	ASUHIC0188388		Animalia|Arthropoda|Hexapoda|Insecta|Pterygota|Neoptera|Coleoptera|Polyphaga|Cucujiformia|Tenebrionoidea|Scraptiidae|Anaspidinae|Pentariini|Diclidia	Animalia	Arthropoda	Insecta	Coleoptera	Scraptiidae	Diclidia greeni	44652	Liljeblad, 1918	Diclidia		greeni			Species	M. Andrew Johnston (ORCID 0000-0002-0166-6985)	2022						M. Andrew Johnston (ORCID 0000-0002-0166-6985)		2022-04-29	2022	4	29	119		29.IV.2022
882194	ASU	ASUHIC		71ca74c2-208d-4784-998f-6f7ecc6ec090	PreservedSpecimen	485d4b9b-ff05-45d9-bfcf-08222648cb3e	ASUHIC0188389		Animalia|Arthropoda|Hexapoda|Insecta|Pterygota|Neoptera|Coleoptera|Polyphaga|Cucujiformia|Tenebrionoidea|Scraptiidae|Anaspidinae|Pentariini|Diclidia	Animalia	Arthropoda	Insecta	Coleoptera	Scraptiidae	Diclidia greeni	44652	Liljeblad, 1918	Diclidia		greeni			Species	M. Andrew Johnston (ORCID 0000-0002-0166-6985)	2022						M. Andrew Johnston (ORCID 0000-0002-0166-6985)		2022-04-29	2022	4	29	119		29.IV.2022
882195	ASU	ASUHIC		71ca74c2-208d-4784-998f-6f7ecc6ec090	PreservedSpecimen	aa3f7531-6228-4943-8834-d281feade6e7	ASUHIC0188390		Animalia|Arthropoda|Hexapoda|Insecta|Pterygota|Neoptera|Coleoptera|Polyphaga|Cucujiformia|Tenebrionoidea|Scraptiidae|Anaspidinae|Pentariini|Diclidia	Animalia	Arthropoda	Insecta	Coleoptera	Scraptiidae	Diclidia greeni	44652	Liljeblad, 1918	Diclidia		greeni			Species	M. Andrew Johnston (ORCID 0000-0002-0166-6985)	2022						M. Andrew Johnston (ORCID 0000-0002-0166-6985)		2022-04-29	2022	4	29	119		29.IV.2022
882196	MAJC	MAJC		ce9fc807-ec48-4444-8586-f7432fd3f77c	PreservedSpecimen	e970394b-3ba7-43c2-bd2f-700ab555f768	MAJC0009420		Animalia|Arthropoda|Hexapoda|Insecta|Pterygota|Neoptera|Coleoptera|Polyphaga|Cucujiformia|Tenebrionoidea|Scraptiidae|Anaspidinae|Pentariini|Diclidia	Animalia	Arthropoda	Insecta	Coleoptera	Scraptiidae	Diclidia greeni	44652	Liljeblad, 1918	Diclidia		greeni			Species	M. Andrew Johnston (ORCID 0000-0002-0166-6985)	2022						M. Andrew Johnston (ORCID 0000-0002-0166-6985)		2022-04-29	2022	4	29	119		29.IV.2022
882197	MAJC	MAJC		ce9fc807-ec48-4444-8586-f7432fd3f77c	PreservedSpecimen	f83f1374-b6a3-401e-984f-b137a1272627	MAJC0009421		Animalia|Arthropoda|Hexapoda|Insecta|Pterygota|Neoptera|Coleoptera|Polyphaga|Cucujiformia|Tenebrionoidea|Scraptiidae|Anaspidinae|Pentariini|Diclidia	Animalia	Arthropoda	Insecta	Coleoptera	Scraptiidae	Diclidia greeni	44652	Liljeblad, 1918	Diclidia		greeni			Species	M. Andrew Johnston (ORCID 0000-0002-0166-6985)	2022						M. Andrew Johnston (ORCID 0000-0002-0166-6985)		2022-04-29	2022	4	29	119		29.IV.2022
882198	MAJC	MAJC		ce9fc807-ec48-4444-8586-f7432fd3f77c	PreservedSpecimen	b9b26f8c-2028-4c73-b38a-63048935720c	MAJC0009422		Animalia|Arthropoda|Hexapoda|Insecta|Pterygota|Neoptera|Coleoptera|Polyphaga|Cucujiformia|Tenebrionoidea|Scraptiidae|Anaspidinae|Pentariini|Diclidia	Animalia	Arthropoda	Insecta	Coleoptera	Scraptiidae	Diclidia greeni	44652	Liljeblad, 1918	Diclidia		greeni			Species	M. Andrew Johnston (ORCID 0000-0002-0166-6985)	2022						M. Andrew Johnston (ORCID 0000-0002-0166-6985)		2022-04-29	2022	4	29	119		29.IV.2022
882199	MAJC	MAJC		ce9fc807-ec48-4444-8586-f7432fd3f77c	PreservedSpecimen	a8491325-b402-4170-8183-e8caa525e057	MAJC0009423		Animalia|Arthropoda|Hexapoda|Insecta|Pterygota|Neoptera|Coleoptera|Polyphaga|Cucujiformia|Tenebrionoidea|Scraptiidae|Anaspidinae|Pentariini|Diclidia	Animalia	Arthropoda	Insecta	Coleoptera	Scraptiidae	Diclidia greeni	44652	Liljeblad, 1918	Diclidia		greeni			Species	M. Andrew Johnston (ORCID 0000-0002-0166-6985)	2022						M. Andrew Johnston (ORCID 0000-0002-0166-6985)		2022-04-29	2022	4	29	119		29.IV.2022
882200	MAJC	MAJC		ce9fc807-ec48-4444-8586-f7432fd3f77c	PreservedSpecimen	928948ee-d235-4f80-91cd-c33557d92f89	MAJC0009424		Animalia|Arthropoda|Hexapoda|Insecta|Pterygota|Neoptera|Coleoptera|Polyphaga|Cucujiformia|Tenebrionoidea|Scraptiidae|Anaspidinae|Pentariini|Diclidia	Animalia	Arthropoda	Insecta	Coleoptera	Scraptiidae	Diclidia greeni	44652	Liljeblad, 1918	Diclidia		greeni			Species	M. Andrew Johnston (ORCID 0000-0002-0166-6985)	2022						M. Andrew Johnston (ORCID 0000-0002-0166-6985)		2022-04-29	2022	4	29	119		29.IV.2022
882201	MAJC	MAJC		ce9fc807-ec48-4444-8586-f7432fd3f77c	PreservedSpecimen	ace2a1be-ba9e-4e6a-a9ce-28570cb0eaa6	MAJC0009425		Animalia|Arthropoda|Hexapoda|Insecta|Pterygota|Neoptera|Coleoptera|Polyphaga|Cucujiformia|Tenebrionoidea|Scraptiidae|Anaspidinae|Pentariini|Diclidia	Animalia	Arthropoda	Insecta	Coleoptera	Scraptiidae	Diclidia greeni	44652	Liljeblad, 1918	Diclidia		greeni			Species	M. Andrew Johnston (ORCID 0000-0002-0166-6985)	2022						M. Andrew Johnston (ORCID 0000-0002-0166-6985)		2022-04-29	2022	4	29	119		29.IV.2022
882202	MAJC	MAJC		ce9fc807-ec48-4444-8586-f7432fd3f77c	PreservedSpecimen	43bb7234-aa75-4f0a-80d4-628a77eebb52	MAJC0009426		Animalia|Arthropoda|Hexapoda|Insecta|Pterygota|Neoptera|Coleoptera|Polyphaga|Cucujiformia|Tenebrionoidea|Scraptiidae|Anaspidinae|Pentariini|Diclidia	Animalia	Arthropoda	Insecta	Coleoptera	Scraptiidae	Diclidia greeni	44652	Liljeblad, 1918	Diclidia		greeni			Species	M. Andrew Johnston (ORCID 0000-0002-0166-6985)	2022						M. Andrew Johnston (ORCID 0000-0002-0166-6985)		2022-04-29	2022	4	29	119		29.IV.2022
882203	MAJC	MAJC		ce9fc807-ec48-4444-8586-f7432fd3f77c	PreservedSpecimen	c8ca1e57-f690-48c2-a986-3d29dd2b3ba5	MAJC0009427		Animalia|Arthropoda|Hexapoda|Insecta|Pterygota|Neoptera|Coleoptera|Polyphaga|Cucujiformia|Tenebrionoidea|Scraptiidae|Anaspidinae|Pentariini|Diclidia	Animalia	Arthropoda	Insecta	Coleoptera	Scraptiidae	Diclidia greeni	44652	Liljeblad, 1918	Diclidia		greeni			Species	M. Andrew Johnston (ORCID 0000-0002-0166-6985)	2022						M. Andrew Johnston (ORCID 0000-0002-0166-6985)		2022-04-29	2022	4	29	119		29.IV.2022
882204	MAJC	MAJC		ce9fc807-ec48-4444-8586-f7432fd3f77c	PreservedSpecimen	50dd3b4d-757e-477b-9579-d42bd1b61f81	MAJC0009428		Animalia|Arthropoda|Hexapoda|Insecta|Pterygota|Neoptera|Coleoptera|Polyphaga|Cucujiformia|Tenebrionoidea|Scraptiidae|Anaspidinae|Pentariini|Diclidia	Animalia	Arthropoda	Insecta	Coleoptera	Scraptiidae	Diclidia greeni	44652	Liljeblad, 1918	Diclidia		greeni			Species	M. Andrew Johnston (ORCID 0000-0002-0166-6985)	2022						M. Andrew Johnston (ORCID 0000-0002-0166-6985)		2022-04-29	2022	4	29	119		29.IV.2022
882205	MAJC	MAJC		ce9fc807-ec48-4444-8586-f7432fd3f77c	PreservedSpecimen	059a418d-1086-4c61-a671-efb8bed12300	MAJC0009429		Animalia|Arthropoda|Hexapoda|Insecta|Pterygota|Neoptera|Coleoptera|Polyphaga|Cucujiformia|Tenebrionoidea|Scraptiidae|Anaspidinae|Pentariini|Diclidia	Animalia	Arthropoda	Insecta	Coleoptera	Scraptiidae	Diclidia greeni	44652	Liljeblad, 1918	Diclidia		greeni			Species	M. Andrew Johnston (ORCID 0000-0002-0166-6985)	2022						M. Andrew Johnston (ORCID 0000-0002-0166-6985)		2022-04-29	2022	4	29	119		29.IV.2022
882206	MAJC	MAJC		ce9fc807-ec48-4444-8586-f7432fd3f77c	PreservedSpecimen	84570d94-b407-478a-87c5-be131103c98c	MAJC0009430		Animalia|Arthropoda|Hexapoda|Insecta|Pterygota|Neoptera|Coleoptera|Polyphaga|Cucujiformia|Tenebrionoidea|Scraptiidae|Anaspidinae|Pentariini|Diclidia	Animalia	Arthropoda	Insecta	Coleoptera	Scraptiidae	Diclidia greeni	44652	Liljeblad, 1918	Diclidia		greeni			Species	M. Andrew Johnston (ORCID 0000-0002-0166-6985)	2022						M. Andrew Johnston (ORCID 0000-0002-0166-6985)		2022-04-29	2022	4	29	119		29.IV.2022
882207	MAJC	MAJC		ce9fc807-ec48-4444-8586-f7432fd3f77c	PreservedSpecimen	28b916ef-2fe4-4fb6-9692-d81487eece49	MAJC0009431		Animalia|Arthropoda|Hexapoda|Insecta|Pterygota|Neoptera|Coleoptera|Polyphaga|Cucujiformia|Tenebrionoidea|Scraptiidae|Anaspidinae|Pentariini|Diclidia	Animalia	Arthropoda	Insecta	Coleoptera	Scraptiidae	Diclidia greeni	44652	Liljeblad, 1918	Diclidia		greeni			Species	M. Andrew Johnston (ORCID 0000-0002-0166-6985)	2022						M. Andrew Johnston (ORCID 0000-0002-0166-6985)		2022-04-29	2022	4	29	119		29.IV.2022
882208	MAJC	MAJC		ce9fc807-ec48-4444-8586-f7432fd3f77c	PreservedSpecimen	f071e867-6108-472f-a957-64fd69bedfcf	MAJC0009432		Animalia|Arthropoda|Hexapoda|Insecta|Pterygota|Neoptera|Coleoptera|Polyphaga|Cucujiformia|Tenebrionoidea|Scraptiidae|Anaspidinae|Pentariini|Diclidia	Animalia	Arthropoda	Insecta	Coleoptera	Scraptiidae	Diclidia greeni	44652	Liljeblad, 1918	Diclidia		greeni			Species	M. Andrew Johnston (ORCID 0000-0002-0166-6985)	2022						M. Andrew Johnston (ORCID 0000-0002-0166-6985)		2022-04-29	2022	4	29	119		29.IV.2022
882209	MAJC	MAJC		ce9fc807-ec48-4444-8586-f7432fd3f77c	PreservedSpecimen	ca55f2a1-c830-4394-8f4e-3cc930827afa	MAJC0009433		Animalia|Arthropoda|Hexapoda|Insecta|Pterygota|Neoptera|Coleoptera|Polyphaga|Cucujiformia|Tenebrionoidea|Scraptiidae|Anaspidinae|Pentariini|Diclidia	Animalia	Arthropoda	Insecta	Coleoptera	Scraptiidae	Diclidia greeni	44652	Liljeblad, 1918	Diclidia		greeni			Species	M. Andrew Johnston (ORCID 0000-0002-0166-6985)	2022						M. Andrew Johnston (ORCID 0000-0002-0166-6985)		2022-04-29	2022	4	29	119		29.IV.2022
882210	MAJC	MAJC		ce9fc807-ec48-4444-8586-f7432fd3f77c	PreservedSpecimen	0339d46a-0ac0-4463-b29b-fa49a931b1cf	MAJC0009434		Animalia|Arthropoda|Hexapoda|Insecta|Pterygota|Neoptera|Coleoptera|Polyphaga|Cucujiformia|Tenebrionoidea|Scraptiidae|Anaspidinae|Pentariini|Diclidia	Animalia	Arthropoda	Insecta	Coleoptera	Scraptiidae	Diclidia greeni	44652	Liljeblad, 1918	Diclidia		greeni			Species	M. Andrew Johnston (ORCID 0000-0002-0166-6985)	2022						M. Andrew Johnston (ORCID 0000-0002-0166-6985)		2022-04-29	2022	4	29	119		29.IV.2022
882211	MAJC	MAJC		ce9fc807-ec48-4444-8586-f7432fd3f77c	PreservedSpecimen	6ba0b095-7f38-402f-b25d-7f9b09f1f6df	MAJC0009435		Animalia|Arthropoda|Hexapoda|Insecta|Pterygota|Neoptera|Coleoptera|Polyphaga|Cucujiformia|Tenebrionoidea|Scraptiidae|Anaspidinae|Pentariini|Diclidia	Animalia	Arthropoda	Insecta	Coleoptera	Scraptiidae	Diclidia greeni	44652	Liljeblad, 1918	Diclidia		greeni			Species	M. Andrew Johnston (ORCID 0000-0002-0166-6985)	2022						M. Andrew Johnston (ORCID 0000-0002-0166-6985)		2022-04-29	2022	4	29	119		29.IV.2022
882212	MAJC	MAJC		ce9fc807-ec48-4444-8586-f7432fd3f77c	PreservedSpecimen	dc85eaec-241f-42db-9dd9-193a5be4df74	MAJC0009436		Animalia|Arthropoda|Hexapoda|Insecta|Pterygota|Neoptera|Coleoptera|Polyphaga|Cucujiformia|Tenebrionoidea|Scraptiidae|Anaspidinae|Pentariini|Diclidia	Animalia	Arthropoda	Insecta	Coleoptera	Scraptiidae	Diclidia greeni	44652	Liljeblad, 1918	Diclidia		greeni			Species	M. Andrew Johnston (ORCID 0000-0002-0166-6985)	2022						M. Andrew Johnston (ORCID 0000-0002-0166-6985)		2022-04-29	2022	4	29	119		29.IV.2022
882213	MAJC	MAJC		ce9fc807-ec48-4444-8586-f7432fd3f77c	PreservedSpecimen	ad5e08e4-b421-4252-814c-c14446c7f4b7	MAJC0009437		Animalia|Arthropoda|Hexapoda|Insecta|Pterygota|Neoptera|Coleoptera|Polyphaga|Cucujiformia|Tenebrionoidea|Scraptiidae|Anaspidinae|Pentariini|Diclidia	Animalia	Arthropoda	Insecta	Coleoptera	Scraptiidae	Diclidia greeni	44652	Liljeblad, 1918	Diclidia		greeni			Species	M. Andrew Johnston (ORCID 0000-0002-0166-6985)	2022						M. Andrew Johnston (ORCID 0000-0002-0166-6985)		2022-04-29	2022	4	29	119		29.IV.2022
882214	MAJC	MAJC		ce9fc807-ec48-4444-8586-f7432fd3f77c	PreservedSpecimen	6837bbc2-72f0-4c4f-bd31-2f25316fdf9c	MAJC0009438		Animalia|Arthropoda|Hexapoda|Insecta|Pterygota|Neoptera|Coleoptera|Polyphaga|Cucujiformia|Tenebrionoidea|Scraptiidae|Scraptiinae|Allopodini	Animalia	Arthropoda	Insecta	Coleoptera	Scraptiidae	Allopoda	23580	LeConte, 1856	Allopoda					Genus	M. Andrew Johnston (ORCID 0000-0002-0166-6985)	2022		new species				M. Andrew Johnston (ORCID 0000-0002-0166-6985)		2022-04-29	2022	4	29	119		29.IV.2022
882215	MAJC	MAJC		ce9fc807-ec48-4444-8586-f7432fd3f77c	PreservedSpecimen	eeda6843-74ce-4470-874f-a1660b6b0ae6	MAJC0009439		Animalia|Arthropoda|Hexapoda|Insecta|Pterygota|Neoptera|Coleoptera|Polyphaga|Cucujiformia|Tenebrionoidea|Scraptiidae|Scraptiinae|Allopodini	Animalia	Arthropoda	Insecta	Coleoptera	Scraptiidae	Allopoda	23580	LeConte, 1856	Allopoda					Genus	M. Andrew Johnston (ORCID 0000-0002-0166-6985)	2022		new species				M. Andrew Johnston (ORCID 0000-0002-0166-6985)		2022-04-29	2022	4	29	119		29.IV.2022
882216	MAJC	MAJC		ce9fc807-ec48-4444-8586-f7432fd3f77c	PreservedSpecimen	df9446da-e67a-4def-8ea3-1842c791a0d4	MAJC0009440		Animalia|Arthropoda|Hexapoda|Insecta|Pterygota|Neoptera|Coleoptera|Polyphaga|Cucujiformia|Tenebrionoidea|Scraptiidae|Scraptiinae|Allopodini	Animalia	Arthropoda	Insecta	Coleoptera	Scraptiidae	Allopoda	23580	LeConte, 1856	Allopoda					Genus	M. Andrew Johnston (ORCID 0000-0002-0166-6985)	2022		new species				M. Andrew Johnston (ORCID 0000-0002-0166-6985)		2022-04-29	2022	4	29	119		29.IV.2022
882217	MAJC	MAJC		ce9fc807-ec48-4444-8586-f7432fd3f77c	PreservedSpecimen	e2aad8c5-9f60-4e80-a2d0-a0c9f7c56dbf	MAJC0009441		Animalia|Arthropoda|Hexapoda|Insecta|Pterygota|Neoptera|Coleoptera|Polyphaga|Cucujiformia|Tenebrionoidea|Scraptiidae|Scraptiinae|Allopodini	Animalia	Arthropoda	Insecta	Coleoptera	Scraptiidae	Allopoda	23580	LeConte, 1856	Allopoda					Genus	M. Andrew Johnston (ORCID 0000-0002-0166-6985)	2022		new species				M. Andrew Johnston (ORCID 0000-0002-0166-6985)		2022-04-29	2022	4	29	119		29.IV.2022
883450	ASU	ASUHIC		71ca74c2-208d-4784-998f-6f7ecc6ec090	PreservedSpecimen	e9dc931e-13b8-42c8-a525-7db5bf4e4c09	ASUHIC0188128		Animalia|Arthropoda|Hexapoda|Insecta|Pterygota|Neoptera|Coleoptera|Polyphaga|Cucujiformia|Tenebrionoidea	Animalia	Arthropoda	Insecta	Coleoptera		Tenebrionidae	3713	Latreille, 1802						Family	T. Thiatmaja (ORCID 0000-0003-0758-8110)	2022						T. Thiatmaja (ORCID 0000-0003-0758-8110)		2022-06-03	2022	6	3	154		3-VI-2022
883453	ASU	ASUHIC		71ca74c2-208d-4784-998f-6f7ecc6ec090	PreservedSpecimen	ba26db38-e04a-49a5-ac14-859e348b622c	ASUHIC0188131		Animalia|Arthropoda|Hexapoda|Insecta|Pterygota|Neoptera|Coleoptera|Polyphaga|Cucujiformia|Chrysomeloidea	Animalia	Arthropoda	Insecta	Coleoptera		Chrysomelidae	1743	Latreille, 1802						Family	T. Thiatmaja (ORCID 0000-0003-0758-8110)	2022						T. Thiatmaja (ORCID 0000-0003-0758-8110)		2022-06-03	2022	6	3	154		3-VI-2022
883455	ASU	ASUHIC		71ca74c2-208d-4784-998f-6f7ecc6ec090	PreservedSpecimen	8fe721ec-9296-4fc5-9b48-a847c4ac84e4	ASUHIC0188133		Animalia|Arthropoda|Hexapoda|Insecta|Pterygota|Neoptera|Coleoptera|Polyphaga|Cucujiformia|Tenebrionoidea	Animalia	Arthropoda	Insecta	Coleoptera		Tenebrionidae	3713	Latreille, 1802						Family	T. Thiatmaja (ORCID 0000-0003-0758-8110)	2022						T. Thiatmaja (ORCID 0000-0003-0758-8110)		2022-06-03	2022	6	3	154		3-VI-2022
883456	ASU	ASUHIC		71ca74c2-208d-4784-998f-6f7ecc6ec090	PreservedSpecimen	c38d3938-0816-4609-b2d4-5319292a9898	ASUHIC0188134		Animalia|Arthropoda|Hexapoda|Insecta|Pterygota|Neoptera|Coleoptera|Polyphaga|Cucujiformia|Tenebrionoidea	Animalia	Arthropoda	Insecta	Coleoptera		Tenebrionidae	3713	Latreille, 1802						Family	T. Thiatmaja (ORCID 0000-0003-0758-8110)	2022						T. Thiatmaja (ORCID 0000-0003-0758-8110)		2022-06-03	2022	6	3	154		3-VI-2022
883457	ASU	ASUHIC		71ca74c2-208d-4784-998f-6f7ecc6ec090	PreservedSpecimen	8f428d68-74bb-4206-b930-a53bbfbd408c	ASUHIC0188135		Animalia|Arthropoda|Hexapoda|Insecta|Pterygota|Neoptera|Coleoptera|Polyphaga|Cucujiformia|Tenebrionoidea	Animalia	Arthropoda	Insecta	Coleoptera		Tenebrionidae	3713	Latreille, 1802						Family	T. Thiatmaja (ORCID 0000-0003-0758-8110)	2022						T. Thiatmaja (ORCID 0000-0003-0758-8110)		2022-06-03	2022	6	3	154		3-VI-2022
883458	ASU	ASUHIC		71ca74c2-208d-4784-998f-6f7ecc6ec090	PreservedSpecimen	f62beba3-a974-416e-8c5d-48f81c594010	ASUHIC0188136		Animalia|Arthropoda|Hexapoda|Insecta|Pterygota|Neoptera|Coleoptera|Polyphaga|Cucujiformia|Tenebrionoidea	Animalia	Arthropoda	Insecta	Coleoptera		Tenebrionidae	3713	Latreille, 1802						Family	T. Thiatmaja (ORCID 0000-0003-0758-8110)	2022						T. Thiatmaja (ORCID 0000-0003-0758-8110)		2022-06-03	2022	6	3	154		3-VI-2022
883459	ASU	ASUHIC		71ca74c2-208d-4784-998f-6f7ecc6ec090	PreservedSpecimen	8e031e84-859a-4a2e-b6e7-6d0b04db10cf	ASUHIC0188137		Animalia|Arthropoda|Hexapoda|Insecta|Pterygota|Neoptera|Coleoptera|Polyphaga|Cucujiformia|Tenebrionoidea	Animalia	Arthropoda	Insecta	Coleoptera		Tenebrionidae	3713	Latreille, 1802						Family	T. Thiatmaja (ORCID 0000-0003-0758-8110)	2022						T. Thiatmaja (ORCID 0000-0003-0758-8110)		2022-06-03	2022	6	3	154		3-VI-2022
883463	ASU	ASUHIC		71ca74c2-208d-4784-998f-6f7ecc6ec090	PreservedSpecimen	be210b36-3cbc-4311-8f41-b5b2c5a1728b	ASUHIC0188140		Animalia|Arthropoda|Hexapoda|Insecta|Pterygota|Neoptera|Coleoptera|Polyphaga|Cucujiformia|Chrysomeloidea	Animalia	Arthropoda	Insecta	Coleoptera		Chrysomelidae	1743	Latreille, 1802						Family	T. Thiatmaja (ORCID 0000-0003-0758-8110)	2022						T. Thiatmaja (ORCID 0000-0003-0758-8110)		2022-06-03	2022	6	3	154		3-VI-2022
883464	ASU	ASUHIC		71ca74c2-208d-4784-998f-6f7ecc6ec090	PreservedSpecimen	9309efb3-3dc4-4e3a-805b-1b75badb44ec	ASUHIC0188141		Animalia|Arthropoda|Hexapoda|Insecta|Pterygota|Neoptera|Coleoptera|Polyphaga|Cucujiformia|Chrysomeloidea	Animalia	Arthropoda	Insecta	Coleoptera		Chrysomelidae	1743	Latreille, 1802						Family	T. Thiatmaja (ORCID 0000-0003-0758-8110)	2022						T. Thiatmaja (ORCID 0000-0003-0758-8110)		2022-06-03	2022	6	3	154		3-VI-2022
883593	MAJC	MAJC		ce9fc807-ec48-4444-8586-f7432fd3f77c	PreservedSpecimen	f9786e1f-0590-4931-80a8-78e459e547b7	MAJC0009442		Animalia|Arthropoda|Hexapoda|Insecta|Pterygota|Neoptera|Coleoptera|Polyphaga|Cucujiformia|Tenebrionoidea|Tenebrionidae|Tenebrioninae|Amphidorini|Eleodes	Animalia	Arthropoda	Insecta	Coleoptera	Tenebrionidae	Eleodes tribula	1636849	Thomas, 2005	Eleodes		tribula			Species	M. Andrew Johnston (ORCID 0000-0002-0166-6985)	2022						M. Andrew Johnston (ORCID 0000-0002-0166-6985)		2022-04-29	2022	4	29	119		29.IV-3.VI.2022
883594	MAJC	MAJC		ce9fc807-ec48-4444-8586-f7432fd3f77c	PreservedSpecimen	7e17f8b2-81f7-4fc8-bec2-f647f81230b3	MAJC0009443		Animalia|Arthropoda|Hexapoda|Insecta|Pterygota|Neoptera|Coleoptera|Polyphaga|Cucujiformia|Tenebrionoidea|Tenebrionidae|Tenebrioninae|Amphidorini|Eleodes	Animalia	Arthropoda	Insecta	Coleoptera	Tenebrionidae	Eleodes tribula	1636849	Thomas, 2005	Eleodes		tribula			Species	M. Andrew Johnston (ORCID 0000-0002-0166-6985)	2022						M. Andrew Johnston (ORCID 0000-0002-0166-6985)		2022-04-29	2022	4	29	119		29.IV-3.VI.2022
883595	MAJC	MAJC		ce9fc807-ec48-4444-8586-f7432fd3f77c	PreservedSpecimen	029ef54b-e3b1-486c-842f-49b72d5c2bfa	MAJC0009444		Animalia|Arthropoda|Hexapoda|Insecta|Pterygota|Neoptera|Coleoptera|Polyphaga|Cucujiformia|Tenebrionoidea|Tenebrionidae|Tenebrioninae|Amphidorini|Eleodes	Animalia	Arthropoda	Insecta	Coleoptera	Tenebrionidae	Eleodes tribula	1636849	Thomas, 2005	Eleodes		tribula			Species	M. Andrew Johnston (ORCID 0000-0002-0166-6985)	2022						M. Andrew Johnston (ORCID 0000-0002-0166-6985)		2022-04-29	2022	4	29	119		29.IV-3.VI.2022
883596	MAJC	MAJC		ce9fc807-ec48-4444-8586-f7432fd3f77c	PreservedSpecimen	554d5d3c-7353-4636-a891-8a37cf7431aa	MAJC0009445		Animalia|Arthropoda|Hexapoda|Insecta|Pterygota|Neoptera|Coleoptera|Polyphaga|Cucujiformia|Tenebrionoidea|Tenebrionidae|Tenebrioninae|Amphidorini|Eleodes	Animalia	Arthropoda	Insecta	Coleoptera	Tenebrionidae	Eleodes tribula	1636849	Thomas, 2005	Eleodes		tribula			Species	M. Andrew Johnston (ORCID 0000-0002-0166-6985)	2022						M. Andrew Johnston (ORCID 0000-0002-0166-6985)		2022-04-29	2022	4	29	119		29.IV-3.VI.2022
883597	MAJC	MAJC		ce9fc807-ec48-4444-8586-f7432fd3f77c	PreservedSpecimen	f6b65ec7-9444-49b3-b627-1e7ecc289a68	MAJC0009446		Animalia|Arthropoda|Hexapoda|Insecta|Pterygota|Neoptera|Coleoptera|Polyphaga|Cucujiformia|Tenebrionoidea|Tenebrionidae|Argoporis	Animalia	Arthropoda	Insecta	Coleoptera	Tenebrionidae	Argoporis bicolor	313019	(LeConte)	Argoporis		bicolor			Species	M. Andrew Johnston (ORCID 0000-0002-0166-6985)	2022						M. Andrew Johnston (ORCID 0000-0002-0166-6985)		2022-04-29	2022	4	29	119		29.IV-3.VI.2022
883598	MAJC	MAJC		ce9fc807-ec48-4444-8586-f7432fd3f77c	PreservedSpecimen	e5c5cdcb-fc5c-4023-bd71-c3c07443c3c6	MAJC0009447		Animalia|Arthropoda|Hexapoda|Insecta|Pterygota|Neoptera|Coleoptera|Polyphaga|Cucujiformia|Tenebrionoidea|Tenebrionidae|Argoporis	Animalia	Arthropoda	Insecta	Coleoptera	Tenebrionidae	Argoporis bicolor	313019	(LeConte)	Argoporis		bicolor			Species	M. Andrew Johnston (ORCID 0000-0002-0166-6985)	2022						M. Andrew Johnston (ORCID 0000-0002-0166-6985)		2022-04-29	2022	4	29	119		29.IV-3.VI.2022
883599	MAJC	MAJC		ce9fc807-ec48-4444-8586-f7432fd3f77c	PreservedSpecimen	c5683651-5cd2-4377-a56d-24ac98cc3ee6	MAJC0009448		Animalia|Arthropoda|Hexapoda|Insecta|Pterygota|Neoptera|Coleoptera|Polyphaga|Cucujiformia|Tenebrionoidea|Tenebrionidae|Argoporis	Animalia	Arthropoda	Insecta	Coleoptera	Tenebrionidae	Argoporis bicolor	313019	(LeConte)	Argoporis		bicolor			Species	M. Andrew Johnston (ORCID 0000-0002-0166-6985)	2022						M. Andrew Johnston (ORCID 0000-0002-0166-6985)		2022-04-29	2022	4	29	119		29.IV-3.VI.2022
883600	MAJC	MAJC		ce9fc807-ec48-4444-8586-f7432fd3f77c	PreservedSpecimen	553decca-39d3-478f-97c1-9cda496bfd7b	MAJC0009449		Animalia|Arthropoda|Hexapoda|Insecta|Pterygota|Neoptera|Coleoptera|Polyphaga|Cucujiformia|Tenebrionoidea|Tenebrionidae|Argoporis	Animalia	Arthropoda	Insecta	Coleoptera	Tenebrionidae	Argoporis bicolor	313019	(LeConte)	Argoporis		bicolor			Species	M. Andrew Johnston (ORCID 0000-0002-0166-6985)	2022						M. Andrew Johnston (ORCID 0000-0002-0166-6985)		2022-04-29	2022	4	29	119		29.IV-3.VI.2022
883601	MAJC	MAJC		ce9fc807-ec48-4444-8586-f7432fd3f77c	PreservedSpecimen	25a55230-8eea-4394-be0d-1fd3b15dd421	MAJC0009450		Animalia|Arthropoda|Hexapoda|Insecta|Pterygota|Neoptera|Coleoptera|Polyphaga|Cucujiformia|Tenebrionoidea|Tenebrionidae|Argoporis	Animalia	Arthropoda	Insecta	Coleoptera	Tenebrionidae	Argoporis bicolor	313019	(LeConte)	Argoporis		bicolor			Species	M. Andrew Johnston (ORCID 0000-0002-0166-6985)	2022						M. Andrew Johnston (ORCID 0000-0002-0166-6985)		2022-04-29	2022	4	29	119		29.IV-3.VI.2022
883602	MAJC	MAJC		ce9fc807-ec48-4444-8586-f7432fd3f77c	PreservedSpecimen	e9f88dd2-f1e5-4ca7-b60e-56b29115d415	MAJC0009451		Animalia|Arthropoda|Hexapoda|Insecta|Pterygota|Neoptera|Coleoptera|Polyphaga|Cucujiformia|Tenebrionoidea|Tenebrionidae|Argoporis	Animalia	Arthropoda	Insecta	Coleoptera	Tenebrionidae	Argoporis bicolor	313019	(LeConte)	Argoporis		bicolor			Species	M. Andrew Johnston (ORCID 0000-0002-0166-6985)	2022						M. Andrew Johnston (ORCID 0000-0002-0166-6985)		2022-04-29	2022	4	29	119		29.IV-3.VI.2022
883603	MAJC	MAJC		ce9fc807-ec48-4444-8586-f7432fd3f77c	PreservedSpecimen	4cd61428-f7df-4108-b6c5-9e36950226a2	MAJC0009452		Animalia|Arthropoda|Hexapoda|Insecta|Pterygota|Neoptera|Coleoptera|Polyphaga|Cucujiformia|Tenebrionoidea|Tenebrionidae|Argoporis	Animalia	Arthropoda	Insecta	Coleoptera	Tenebrionidae	Argoporis bicolor	313019	(LeConte)	Argoporis		bicolor			Species	M. Andrew Johnston (ORCID 0000-0002-0166-6985)	2022						M. Andrew Johnston (ORCID 0000-0002-0166-6985)		2022-04-29	2022	4	29	119		29.IV-3.VI.2022
883604	MAJC	MAJC		ce9fc807-ec48-4444-8586-f7432fd3f77c	PreservedSpecimen	05a8ac57-e2d7-4d37-8975-8d529e5ab062	MAJC0009453		Animalia|Arthropoda|Hexapoda|Insecta|Pterygota|Neoptera|Coleoptera|Polyphaga|Cucujiformia|Tenebrionoidea|Tenebrionidae|Cryptoglossa	Animalia	Arthropoda	Insecta	Coleoptera	Tenebrionidae	Cryptoglossa muricata	1634858	(LeConte, 1851)	Cryptoglossa		muricata			Species	M. Andrew Johnston (ORCID 0000-0002-0166-6985)	2022						M. Andrew Johnston (ORCID 0000-0002-0166-6985)		2022-04-29	2022	4	29	119		29.IV-3.VI.2022
883605	MAJC	MAJC		ce9fc807-ec48-4444-8586-f7432fd3f77c	PreservedSpecimen	b69de0e1-ba3a-4042-a8b2-0b6bf49ee3e0	MAJC0009454		Animalia|Arthropoda|Hexapoda|Insecta|Pterygota|Neoptera|Coleoptera|Polyphaga|Cucujiformia|Tenebrionoidea|Tenebrionidae|Cryptoglossa	Animalia	Arthropoda	Insecta	Coleoptera	Tenebrionidae	Cryptoglossa muricata	1634858	(LeConte, 1851)	Cryptoglossa		muricata			Species	M. Andrew Johnston (ORCID 0000-0002-0166-6985)	2022						M. Andrew Johnston (ORCID 0000-0002-0166-6985)		2022-04-29	2022	4	29	119		29.IV-3.VI.2022
883606	MAJC	MAJC		ce9fc807-ec48-4444-8586-f7432fd3f77c	PreservedSpecimen	d9ab02b7-7768-4120-94ce-b69653d12ccb	MAJC0009455		Animalia|Arthropoda|Hexapoda|Insecta|Pterygota|Neoptera|Coleoptera|Polyphaga|Cucujiformia|Tenebrionoidea|Tenebrionidae|Cryptoglossa	Animalia	Arthropoda	Insecta	Coleoptera	Tenebrionidae	Cryptoglossa muricata	1634858	(LeConte, 1851)	Cryptoglossa		muricata			Species	M. Andrew Johnston (ORCID 0000-0002-0166-6985)	2022						M. Andrew Johnston (ORCID 0000-0002-0166-6985)		2022-04-29	2022	4	29	119		29.IV-3.VI.2022
883607	MAJC	MAJC		ce9fc807-ec48-4444-8586-f7432fd3f77c	PreservedSpecimen	d4ab0c39-7d87-4e10-ba9c-dc458950691f	MAJC0009456		Animalia|Arthropoda|Hexapoda|Insecta|Pterygota|Neoptera|Coleoptera|Polyphaga|Cucujiformia|Tenebrionoidea|Tenebrionidae|Cryptoglossa	Animalia	Arthropoda	Insecta	Coleoptera	Tenebrionidae	Cryptoglossa muricata	1634858	(LeConte, 1851)	Cryptoglossa		muricata			Species	M. Andrew Johnston (ORCID 0000-0002-0166-6985)	2022						M. Andrew Johnston (ORCID 0000-0002-0166-6985)		2022-04-29	2022	4	29	119		29.IV-3.VI.2022
883608	MAJC	MAJC		ce9fc807-ec48-4444-8586-f7432fd3f77c	PreservedSpecimen	5d2a0b0c-455e-4ee2-bbbe-27dba3c09a35	MAJC0009457		Animalia|Arthropoda|Hexapoda|Insecta|Pterygota|Neoptera|Coleoptera|Polyphaga|Cucujiformia|Tenebrionoidea|Tenebrionidae|Cryptoglossa	Animalia	Arthropoda	Insecta	Coleoptera	Tenebrionidae	Cryptoglossa muricata	1634858	(LeConte, 1851)	Cryptoglossa		muricata			Species	M. Andrew Johnston (ORCID 0000-0002-0166-6985)	2022						M. Andrew Johnston (ORCID 0000-0002-0166-6985)		2022-04-29	2022	4	29	119		29.IV-3.VI.2022
883609	MAJC	MAJC		ce9fc807-ec48-4444-8586-f7432fd3f77c	PreservedSpecimen	028a926c-0027-4a27-97f5-7ff1a5a56da9	MAJC0009458		Animalia|Arthropoda|Hexapoda|Insecta|Pterygota|Neoptera|Coleoptera|Polyphaga|Cucujiformia|Tenebrionoidea|Tenebrionidae|Cryptoglossa	Animalia	Arthropoda	Insecta	Coleoptera	Tenebrionidae	Cryptoglossa variolosa	1634859	(Horn, 1870)	Cryptoglossa		variolosa			Species	M. Andrew Johnston (ORCID 0000-0002-0166-6985)	2022						M. Andrew Johnston (ORCID 0000-0002-0166-6985)		2022-04-29	2022	4	29	119		29.IV-3.VI.2022
883610	MAJC	MAJC		ce9fc807-ec48-4444-8586-f7432fd3f77c	PreservedSpecimen	882e5580-2dd7-4756-b2d1-166430dfe8e1	MAJC0009459		Animalia|Arthropoda|Hexapoda|Insecta|Pterygota|Neoptera|Coleoptera|Polyphaga|Cucujiformia|Tenebrionoidea|Tenebrionidae|Tenebrioninae|Amphidorini|Eleodes	Animalia	Arthropoda	Insecta	Coleoptera	Tenebrionidae	Eleodes armata	1636847	LeConte, 1851	Eleodes		armata			Species	M. Andrew Johnston (ORCID 0000-0002-0166-6985)	2022						M. Andrew Johnston (ORCID 0000-0002-0166-6985)		2022-04-29	2022	4	29	119		29.IV-3.VI.2022
883611	MAJC	MAJC		ce9fc807-ec48-4444-8586-f7432fd3f77c	PreservedSpecimen	0b5993ca-7a94-4270-9543-55ec8abb3617	MAJC0009460		Animalia|Arthropoda|Hexapoda|Insecta|Pterygota|Neoptera|Coleoptera|Polyphaga|Cucujiformia|Tenebrionoidea|Salpingidae|Dacoderinae|Dacoderus	Animalia	Arthropoda	Insecta	Coleoptera	Salpingidae	Dacoderus striaticeps	25963	LeConte, 1858	Dacoderus		striaticeps			Species	M. Andrew Johnston (ORCID 0000-0002-0166-6985)	2022						M. Andrew Johnston (ORCID 0000-0002-0166-6985)		2022-04-29	2022	4	29	119		29.IV-3.VI.2022
883612	MAJC	MAJC		ce9fc807-ec48-4444-8586-f7432fd3f77c	PreservedSpecimen	148e88c3-a447-4b16-bb03-a13ef1c5686c	MAJC0009461		Animalia|Arthropoda|Hexapoda|Insecta|Pterygota|Neoptera|Coleoptera|Polyphaga|Cucujiformia|Tenebrionoidea|Salpingidae|Dacoderinae|Dacoderus	Animalia	Arthropoda	Insecta	Coleoptera	Salpingidae	Dacoderus striaticeps	25963	LeConte, 1858	Dacoderus		striaticeps			Species	M. Andrew Johnston (ORCID 0000-0002-0166-6985)	2022						M. Andrew Johnston (ORCID 0000-0002-0166-6985)		2022-04-29	2022	4	29	119		29.IV-3.VI.2022
883613	MAJC	MAJC		ce9fc807-ec48-4444-8586-f7432fd3f77c	PreservedSpecimen	79159932-6669-4002-ab66-9e986d91702e	MAJC0009462		Animalia|Arthropoda|Hexapoda|Insecta|Pterygota|Neoptera|Coleoptera|Polyphaga|Cucujiformia|Tenebrionoidea|Salpingidae|Dacoderinae|Dacoderus	Animalia	Arthropoda	Insecta	Coleoptera	Salpingidae	Dacoderus striaticeps	25963	LeConte, 1858	Dacoderus		striaticeps			Species	M. Andrew Johnston (ORCID 0000-0002-0166-6985)	2022						M. Andrew Johnston (ORCID 0000-0002-0166-6985)		2022-04-29	2022	4	29	119		29.IV-3.VI.2022
883614	MAJC	MAJC		ce9fc807-ec48-4444-8586-f7432fd3f77c	PreservedSpecimen	aec7d29e-840a-4d83-a048-7a3bd432f96b	MAJC0009463		Animalia|Arthropoda|Hexapoda|Insecta|Pterygota|Neoptera|Coleoptera|Polyphaga|Cucujiformia|Tenebrionoidea|Salpingidae|Dacoderinae|Dacoderus	Animalia	Arthropoda	Insecta	Coleoptera	Salpingidae	Dacoderus striaticeps	25963	LeConte, 1858	Dacoderus		striaticeps			Species	M. Andrew Johnston (ORCID 0000-0002-0166-6985)	2022						M. Andrew Johnston (ORCID 0000-0002-0166-6985)		2022-04-29	2022	4	29	119		29.IV-3.VI.2022
883615	MAJC	MAJC		ce9fc807-ec48-4444-8586-f7432fd3f77c	PreservedSpecimen	5fa017cd-6f64-41e8-a7b8-a1b4ad985b99	MAJC0009464		Animalia|Arthropoda|Hexapoda|Insecta|Pterygota|Neoptera|Coleoptera|Polyphaga|Cucujiformia|Tenebrionoidea|Salpingidae|Dacoderinae|Dacoderus	Animalia	Arthropoda	Insecta	Coleoptera	Salpingidae	Dacoderus striaticeps	25963	LeConte, 1858	Dacoderus		striaticeps			Species	M. Andrew Johnston (ORCID 0000-0002-0166-6985)	2022						M. Andrew Johnston (ORCID 0000-0002-0166-6985)		2022-04-29	2022	4	29	119		29.IV-3.VI.2022
883616	MAJC	MAJC		ce9fc807-ec48-4444-8586-f7432fd3f77c	PreservedSpecimen	47c614c6-0848-4bce-ac6c-df4d9fc2f09a	MAJC0009465		Animalia|Arthropoda|Hexapoda|Insecta|Pterygota|Neoptera|Coleoptera|Polyphaga|Elateriformia|Dascilloidea|Dascillidae|Karumiinae|Anorus	Animalia	Arthropoda	Insecta	Coleoptera	Dascillidae	Anorus parvicollis	23721	Horn, 1894	Anorus		parvicollis			Species	M. Andrew Johnston (ORCID 0000-0002-0166-6985)	2022						M. Andrew Johnston (ORCID 0000-0002-0166-6985)		2022-04-29	2022	4	29	119		29.IV-3.VI.2022
883617	MAJC	MAJC		ce9fc807-ec48-4444-8586-f7432fd3f77c	PreservedSpecimen	d20ce338-dacc-49f1-813a-eae04037e6ce	MAJC0009466		Animalia|Arthropoda|Hexapoda|Insecta|Pterygota|Neoptera|Coleoptera|Polyphaga|Elateriformia|Dascilloidea|Dascillidae|Karumiinae|Anorus	Animalia	Arthropoda	Insecta	Coleoptera	Dascillidae	Anorus parvicollis	23721	Horn, 1894	Anorus		parvicollis			Species	M. Andrew Johnston (ORCID 0000-0002-0166-6985)	2022						M. Andrew Johnston (ORCID 0000-0002-0166-6985)		2022-04-29	2022	4	29	119		29.IV-3.VI.2022
883618	MAJC	MAJC		ce9fc807-ec48-4444-8586-f7432fd3f77c	PreservedSpecimen	e67f1df8-4157-486d-9e67-449e1f93a7e8	MAJC0009467		Animalia|Arthropoda|Hexapoda|Insecta|Pterygota|Neoptera|Coleoptera|Polyphaga|Elateriformia|Dascilloidea|Dascillidae|Karumiinae|Anorus	Animalia	Arthropoda	Insecta	Coleoptera	Dascillidae	Anorus parvicollis	23721	Horn, 1894	Anorus		parvicollis			Species	M. Andrew Johnston (ORCID 0000-0002-0166-6985)	2022						M. Andrew Johnston (ORCID 0000-0002-0166-6985)		2022-04-29	2022	4	29	119		29.IV-3.VI.2022
883619	MAJC	MAJC		ce9fc807-ec48-4444-8586-f7432fd3f77c	PreservedSpecimen	f7476a3c-5004-4d27-8435-dd27ea1f1931	MAJC0009468		Animalia|Arthropoda|Hexapoda|Insecta|Pterygota|Neoptera|Coleoptera|Polyphaga|Elateriformia|Dascilloidea|Dascillidae|Karumiinae|Anorus	Animalia	Arthropoda	Insecta	Coleoptera	Dascillidae	Anorus parvicollis	23721	Horn, 1894	Anorus		parvicollis			Species	M. Andrew Johnston (ORCID 0000-0002-0166-6985)	2022						M. Andrew Johnston (ORCID 0000-0002-0166-6985)		2022-04-29	2022	4	29	119		29.IV-3.VI.2022
883620	MAJC	MAJC		ce9fc807-ec48-4444-8586-f7432fd3f77c	PreservedSpecimen	dc46f0f8-19fe-4e9c-acc1-de96d2e66885	MAJC0009469		Animalia|Arthropoda|Hexapoda|Insecta|Pterygota|Neoptera|Coleoptera|Polyphaga|Elateriformia|Dascilloidea|Dascillidae|Karumiinae|Anorus	Animalia	Arthropoda	Insecta	Coleoptera	Dascillidae	Anorus parvicollis	23721	Horn, 1894	Anorus		parvicollis			Species	M. Andrew Johnston (ORCID 0000-0002-0166-6985)	2022						M. Andrew Johnston (ORCID 0000-0002-0166-6985)		2022-04-29	2022	4	29	119		29.IV-3.VI.2022
883621	MAJC	MAJC		ce9fc807-ec48-4444-8586-f7432fd3f77c	PreservedSpecimen	5b834aaf-1eb6-4ed4-944e-5601edbe2474	MAJC0009470		Animalia|Arthropoda|Hexapoda|Insecta|Pterygota|Neoptera|Coleoptera|Polyphaga|Elateriformia|Dascilloidea|Dascillidae|Karumiinae|Anorus	Animalia	Arthropoda	Insecta	Coleoptera	Dascillidae	Anorus parvicollis	23721	Horn, 1894	Anorus		parvicollis			Species	M. Andrew Johnston (ORCID 0000-0002-0166-6985)	2022						M. Andrew Johnston (ORCID 0000-0002-0166-6985)		2022-04-29	2022	4	29	119		29.IV-3.VI.2022
883622	MAJC	MAJC		ce9fc807-ec48-4444-8586-f7432fd3f77c	PreservedSpecimen	25f14fdd-42bb-45f7-9448-d255aac6f160	MAJC0009471		Animalia|Arthropoda|Hexapoda|Insecta|Pterygota|Neoptera|Coleoptera|Polyphaga|Cucujiformia|Tenebrionoidea|Tenebrionidae|Tenebrioninae|Amphidorini|Eleodes	Animalia	Arthropoda	Insecta	Coleoptera	Tenebrionidae	Eleodes tribula	1636849	Thomas, 2005	Eleodes		tribula			Species	M. Andrew Johnston (ORCID 0000-0002-0166-6985)	2022						M. Andrew Johnston (ORCID 0000-0002-0166-6985)		2022-06-03	2022	6	3	154		3.IV.2022
883623	MAJC	MAJC		ce9fc807-ec48-4444-8586-f7432fd3f77c	PreservedSpecimen	7a0fc0d7-89c4-4714-836e-abdcf85a327d	MAJC0009472		Animalia|Arthropoda|Hexapoda|Insecta|Pterygota|Neoptera|Coleoptera|Polyphaga|Cucujiformia|Tenebrionoidea|Tenebrionidae|Tenebrioninae|Amphidorini|Eleodes	Animalia	Arthropoda	Insecta	Coleoptera	Tenebrionidae	Eleodes tribula	1636849	Thomas, 2005	Eleodes		tribula			Species	M. Andrew Johnston (ORCID 0000-0002-0166-6985)	2022						M. Andrew Johnston (ORCID 0000-0002-0166-6985)		2022-06-03	2022	6	3	154		3.IV.2022
883624	MAJC	MAJC		ce9fc807-ec48-4444-8586-f7432fd3f77c	PreservedSpecimen	f50c0b02-40cd-4e9b-8cd1-af32dd19358b	MAJC0009473		Animalia|Arthropoda|Hexapoda|Insecta|Pterygota|Neoptera|Coleoptera|Polyphaga|Cucujiformia|Tenebrionoidea|Tenebrionidae|Cryptoglossa	Animalia	Arthropoda	Insecta	Coleoptera	Tenebrionidae	Cryptoglossa muricata	1634858	(LeConte, 1851)	Cryptoglossa		muricata			Species	M. Andrew Johnston (ORCID 0000-0002-0166-6985)	2022						M. Andrew Johnston (ORCID 0000-0002-0166-6985)		2022-06-03	2022	6	3	154		3.IV.2022
883625	MAJC	MAJC		ce9fc807-ec48-4444-8586-f7432fd3f77c	PreservedSpecimen	721aeb95-37fd-434e-86de-015dd511c7cb	MAJC0009474		Animalia|Arthropoda|Hexapoda|Insecta|Pterygota|Neoptera|Coleoptera|Polyphaga|Cucujiformia|Tenebrionoidea|Tenebrionidae|Pimeliinae|Asbolus|Asbolus mexicanus	Animalia	Arthropoda	Insecta	Coleoptera	Tenebrionidae	Asbolus mexicanus angularis	1637017	(Horn, 1894)	Asbolus		mexicanus		angularis	Subspecies	M. Andrew Johnston (ORCID 0000-0002-0166-6985)	2022						M. Andrew Johnston (ORCID 0000-0002-0166-6985)		2022-06-03	2022	6	3	154		3.IV.2022
883626	MAJC	MAJC		ce9fc807-ec48-4444-8586-f7432fd3f77c	PreservedSpecimen	fae8fda5-4d31-4d3a-b703-70916cff0cae	MAJC0009475		Animalia|Arthropoda|Hexapoda|Insecta|Pterygota|Neoptera|Coleoptera|Polyphaga|Cucujiformia|Tenebrionoidea|Tenebrionidae|Argoporis	Animalia	Arthropoda	Insecta	Coleoptera	Tenebrionidae	Argoporis bicolor	313019	(LeConte)	Argoporis		bicolor			Species	M. Andrew Johnston (ORCID 0000-0002-0166-6985)	2022						M. Andrew Johnston (ORCID 0000-0002-0166-6985)		2022-06-03	2022	6	3	154		3.IV.2022
883627	MAJC	MAJC		ce9fc807-ec48-4444-8586-f7432fd3f77c	PreservedSpecimen	c18a668a-abe8-4844-8a5c-846c5cdc9b79	MAJC0009476		Animalia|Arthropoda|Hexapoda|Insecta|Pterygota|Neoptera|Coleoptera|Polyphaga|Cucujiformia|Tenebrionoidea|Tenebrionidae|Argoporis	Animalia	Arthropoda	Insecta	Coleoptera	Tenebrionidae	Argoporis bicolor	313019	(LeConte)	Argoporis		bicolor			Species	M. Andrew Johnston (ORCID 0000-0002-0166-6985)	2022						M. Andrew Johnston (ORCID 0000-0002-0166-6985)		2022-06-03	2022	6	3	154		3.IV.2022
883628	MAJC	MAJC		ce9fc807-ec48-4444-8586-f7432fd3f77c	PreservedSpecimen	75e4cbc1-4ce6-4720-90ae-3d7732179eda	MAJC0009477		Animalia|Arthropoda|Hexapoda|Insecta|Pterygota|Neoptera|Coleoptera|Polyphaga|Cucujiformia|Tenebrionoidea|Tenebrionidae|Argoporis	Animalia	Arthropoda	Insecta	Coleoptera	Tenebrionidae	Argoporis bicolor	313019	(LeConte)	Argoporis		bicolor			Species	M. Andrew Johnston (ORCID 0000-0002-0166-6985)	2022						M. Andrew Johnston (ORCID 0000-0002-0166-6985)		2022-06-03	2022	6	3	154		3.IV.2022
883629	MAJC	MAJC		ce9fc807-ec48-4444-8586-f7432fd3f77c	PreservedSpecimen	fedaddcd-2f3f-4040-b5ec-af392d91a149	MAJC0009478		Animalia|Arthropoda|Hexapoda|Insecta|Pterygota|Neoptera|Coleoptera|Polyphaga|Cucujiformia|Tenebrionoidea|Tenebrionidae|Latheticus	Animalia	Arthropoda	Insecta	Coleoptera	Tenebrionidae	Latheticus oryzae	12798	Waterhouse, 1880	Latheticus		oryzae			Species	M. Andrew Johnston (ORCID 0000-0002-0166-6985)	2022						M. Andrew Johnston (ORCID 0000-0002-0166-6985)		2022-06-03	2022	6	3	154		3.IV.2022
883630	MAJC	MAJC		ce9fc807-ec48-4444-8586-f7432fd3f77c	PreservedSpecimen	72598051-0db2-4202-b901-7ade7f2508f0	MAJC0009479		Animalia|Arthropoda|Hexapoda|Insecta|Pterygota|Neoptera|Coleoptera|Polyphaga|Cucujiformia|Tenebrionoidea|Tenebrionidae|Nocibiotes	Animalia	Arthropoda	Insecta	Coleoptera	Tenebrionidae	Nocibiotes caudatus	328593	Casey, 1895	Nocibiotes		caudatus			Species	M. Andrew Johnston (ORCID 0000-0002-0166-6985)	2022						M. Andrew Johnston (ORCID 0000-0002-0166-6985)		2022-06-03	2022	6	3	154		3.IV.2022
883631	MAJC	MAJC		ce9fc807-ec48-4444-8586-f7432fd3f77c	PreservedSpecimen	737b6a1e-623b-4384-881f-83a7b2f101df	MAJC0009480		Animalia|Arthropoda|Hexapoda|Insecta|Pterygota|Neoptera|Coleoptera|Polyphaga|Cucujiformia|Tenebrionoidea|Tenebrionidae|Nocibiotes	Animalia	Arthropoda	Insecta	Coleoptera	Tenebrionidae	Nocibiotes caudatus	328593	Casey, 1895	Nocibiotes		caudatus			Species	M. Andrew Johnston (ORCID 0000-0002-0166-6985)	2022						M. Andrew Johnston (ORCID 0000-0002-0166-6985)		2022-06-03	2022	6	3	154		3.IV.2022
883632	MAJC	MAJC		ce9fc807-ec48-4444-8586-f7432fd3f77c	PreservedSpecimen	26a37187-f226-438c-86a3-4c6797419a94	MAJC0009481		Animalia|Arthropoda|Hexapoda|Insecta|Pterygota|Neoptera|Coleoptera|Polyphaga|Cucujiformia|Tenebrionoidea|Tenebrionidae|Telabis	Animalia	Arthropoda	Insecta	Coleoptera	Tenebrionidae	Telabis longipennis	335810	(Casey)	Telabis		longipennis			Species	M. Andrew Johnston (ORCID 0000-0002-0166-6985)	2022						M. Andrew Johnston (ORCID 0000-0002-0166-6985)		2022-06-03	2022	6	3	154		3.IV.2022
883633	MAJC	MAJC		ce9fc807-ec48-4444-8586-f7432fd3f77c	PreservedSpecimen	b615f7e1-3539-4090-8719-4b114b6385a7	MAJC0009482		Animalia|Arthropoda|Hexapoda|Insecta|Pterygota|Neoptera|Coleoptera|Polyphaga|Cucujiformia|Tenebrionoidea|Tenebrionidae|Telabis	Animalia	Arthropoda	Insecta	Coleoptera	Tenebrionidae	Telabis longipennis	335810	(Casey)	Telabis		longipennis			Species	M. Andrew Johnston (ORCID 0000-0002-0166-6985)	2022						M. Andrew Johnston (ORCID 0000-0002-0166-6985)		2022-06-03	2022	6	3	154		3.IV.2022
883634	MAJC	MAJC		ce9fc807-ec48-4444-8586-f7432fd3f77c	PreservedSpecimen	e00f4b3a-7659-4ca2-b1da-6f0f01d26828	MAJC0009483		Animalia|Arthropoda|Hexapoda|Insecta|Pterygota|Neoptera|Coleoptera|Polyphaga|Cucujiformia|Tenebrionoidea|Tenebrionidae|Telabis	Animalia	Arthropoda	Insecta	Coleoptera	Tenebrionidae	Telabis longipennis	335810	(Casey)	Telabis		longipennis			Species	M. Andrew Johnston (ORCID 0000-0002-0166-6985)	2022						M. Andrew Johnston (ORCID 0000-0002-0166-6985)		2022-06-03	2022	6	3	154		3.IV.2022
883635	MAJC	MAJC		ce9fc807-ec48-4444-8586-f7432fd3f77c	PreservedSpecimen	74cc5186-5aa7-4b1f-951e-138dc5f3e79e	MAJC0009484		Animalia|Arthropoda|Hexapoda|Insecta|Pterygota|Neoptera|Coleoptera|Polyphaga|Cucujiformia|Tenebrionoidea|Tenebrionidae|Telabis	Animalia	Arthropoda	Insecta	Coleoptera	Tenebrionidae	Telabis longipennis	335810	(Casey)	Telabis		longipennis			Species	M. Andrew Johnston (ORCID 0000-0002-0166-6985)	2022						M. Andrew Johnston (ORCID 0000-0002-0166-6985)		2022-06-03	2022	6	3	154		3.IV.2022
883636	MAJC	MAJC		ce9fc807-ec48-4444-8586-f7432fd3f77c	PreservedSpecimen	1f1c362e-db38-4e12-8ae5-4ee61e3aee10	MAJC0009485		Animalia|Arthropoda|Hexapoda|Insecta|Pterygota|Neoptera|Coleoptera|Polyphaga|Cucujiformia|Tenebrionoidea|Tenebrionidae|Telabis	Animalia	Arthropoda	Insecta	Coleoptera	Tenebrionidae	Telabis longipennis	335810	(Casey)	Telabis		longipennis			Species	M. Andrew Johnston (ORCID 0000-0002-0166-6985)	2022						M. Andrew Johnston (ORCID 0000-0002-0166-6985)		2022-06-03	2022	6	3	154		3.IV.2022
883637	MAJC	MAJC		ce9fc807-ec48-4444-8586-f7432fd3f77c	PreservedSpecimen	00da6982-e24c-4f99-a101-5a53831a47a3	MAJC0009486		Animalia|Arthropoda|Hexapoda|Insecta|Pterygota|Neoptera|Coleoptera|Polyphaga|Cucujiformia|Tenebrionoidea|Tenebrionidae|Telabis	Animalia	Arthropoda	Insecta	Coleoptera	Tenebrionidae	Telabis longipennis	335810	(Casey)	Telabis		longipennis			Species	M. Andrew Johnston (ORCID 0000-0002-0166-6985)	2022						M. Andrew Johnston (ORCID 0000-0002-0166-6985)		2022-06-03	2022	6	3	154		3.IV.2022
883638	MAJC	MAJC		ce9fc807-ec48-4444-8586-f7432fd3f77c	PreservedSpecimen	90af7de1-941c-488a-9de2-0c9bcf613543	MAJC0009487		Animalia|Arthropoda|Hexapoda|Insecta|Pterygota|Neoptera|Coleoptera|Polyphaga|Cucujiformia|Tenebrionoidea|Tenebrionidae|Telabis	Animalia	Arthropoda	Insecta	Coleoptera	Tenebrionidae	Telabis longipennis	335810	(Casey)	Telabis		longipennis			Species	M. Andrew Johnston (ORCID 0000-0002-0166-6985)	2022						M. Andrew Johnston (ORCID 0000-0002-0166-6985)		2022-06-03	2022	6	3	154		3.IV.2022
883639	MAJC	MAJC		ce9fc807-ec48-4444-8586-f7432fd3f77c	PreservedSpecimen	f6e031c5-fa74-4ad5-a7ea-fecc6ed53094	MAJC0009488		Animalia|Arthropoda|Hexapoda|Insecta|Pterygota|Neoptera|Coleoptera|Polyphaga|Cucujiformia|Tenebrionoidea|Tenebrionidae|Telabis	Animalia	Arthropoda	Insecta	Coleoptera	Tenebrionidae	Telabis longipennis	335810	(Casey)	Telabis		longipennis			Species	M. Andrew Johnston (ORCID 0000-0002-0166-6985)	2022						M. Andrew Johnston (ORCID 0000-0002-0166-6985)		2022-06-03	2022	6	3	154		3.IV.2022
883640	MAJC	MAJC		ce9fc807-ec48-4444-8586-f7432fd3f77c	PreservedSpecimen	54271a16-2f9e-4995-ad06-a4c1c04ff896	MAJC0009489		Animalia|Arthropoda|Hexapoda|Insecta|Pterygota|Neoptera|Coleoptera|Polyphaga|Cucujiformia|Tenebrionoidea|Tenebrionidae|Telabis	Animalia	Arthropoda	Insecta	Coleoptera	Tenebrionidae	Telabis longipennis	335810	(Casey)	Telabis		longipennis			Species	M. Andrew Johnston (ORCID 0000-0002-0166-6985)	2022						M. Andrew Johnston (ORCID 0000-0002-0166-6985)		2022-06-03	2022	6	3	154		3.IV.2022
883641	MAJC	MAJC		ce9fc807-ec48-4444-8586-f7432fd3f77c	PreservedSpecimen	4eb90eb4-3331-445e-9704-e03db88957d8	MAJC0009490		Animalia|Arthropoda|Hexapoda|Insecta|Pterygota|Neoptera|Coleoptera|Polyphaga|Cucujiformia|Tenebrionoidea|Tenebrionidae|Telabis	Animalia	Arthropoda	Insecta	Coleoptera	Tenebrionidae	Telabis longipennis	335810	(Casey)	Telabis		longipennis			Species	M. Andrew Johnston (ORCID 0000-0002-0166-6985)	2022						M. Andrew Johnston (ORCID 0000-0002-0166-6985)		2022-06-03	2022	6	3	154		3.IV.2022
883642	MAJC	MAJC		ce9fc807-ec48-4444-8586-f7432fd3f77c	PreservedSpecimen	a8af2d8d-233a-46ea-82d9-95860c5a82ea	MAJC0009491		Animalia|Arthropoda|Hexapoda|Insecta|Pterygota|Neoptera|Coleoptera|Polyphaga|Cucujiformia|Tenebrionoidea|Tenebrionidae|Telabis	Animalia	Arthropoda	Insecta	Coleoptera	Tenebrionidae	Telabis longipennis	335810	(Casey)	Telabis		longipennis			Species	M. Andrew Johnston (ORCID 0000-0002-0166-6985)	2022						M. Andrew Johnston (ORCID 0000-0002-0166-6985)		2022-06-03	2022	6	3	154		3.IV.2022
883643	MAJC	MAJC		ce9fc807-ec48-4444-8586-f7432fd3f77c	PreservedSpecimen	bc4f3db2-372f-43ba-acaf-e95870190bc7	MAJC0009492		Animalia|Arthropoda|Hexapoda|Insecta|Pterygota|Neoptera|Coleoptera|Polyphaga|Cucujiformia|Tenebrionoidea|Tenebrionidae|Telabis	Animalia	Arthropoda	Insecta	Coleoptera	Tenebrionidae	Telabis longipennis	335810	(Casey)	Telabis		longipennis			Species	M. Andrew Johnston (ORCID 0000-0002-0166-6985)	2022						M. Andrew Johnston (ORCID 0000-0002-0166-6985)		2022-06-03	2022	6	3	154		3.IV.2022
883644	MAJC	MAJC		ce9fc807-ec48-4444-8586-f7432fd3f77c	PreservedSpecimen	27349c2a-929a-4b5e-8e2f-47db4004b615	MAJC0009493		Animalia|Arthropoda|Hexapoda|Insecta|Pterygota|Neoptera|Coleoptera|Polyphaga|Elateriformia|Elateroidea|Brachypsectridae|Brachypsectra	Animalia	Arthropoda	Insecta	Coleoptera	Brachypsectridae	Brachypsectra fulva	8050	LeConte, 1883	Brachypsectra		fulva			Species	M. Andrew Johnston (ORCID 0000-0002-0166-6985)	2022						M. Andrew Johnston (ORCID 0000-0002-0166-6985)		2022-06-03	2022	6	3	154		3.IV.2022
883645	MAJC	MAJC		ce9fc807-ec48-4444-8586-f7432fd3f77c	PreservedSpecimen	fd20d236-586e-480f-aff4-cf1b2963a040	MAJC0009494		Animalia|Arthropoda|Hexapoda|Insecta|Pterygota|Neoptera|Coleoptera|Polyphaga|Elateriformia|Elateroidea|Brachypsectridae|Brachypsectra	Animalia	Arthropoda	Insecta	Coleoptera	Brachypsectridae	Brachypsectra fulva	8050	LeConte, 1883	Brachypsectra		fulva			Species	M. Andrew Johnston (ORCID 0000-0002-0166-6985)	2022						M. Andrew Johnston (ORCID 0000-0002-0166-6985)		2022-06-03	2022	6	3	154		3.IV.2022
883646	MAJC	MAJC		ce9fc807-ec48-4444-8586-f7432fd3f77c	PreservedSpecimen	f4c6f39d-baf9-4952-b992-2794e6739ead	MAJC0009495		Animalia|Arthropoda|Hexapoda|Insecta|Pterygota|Neoptera|Coleoptera|Polyphaga|Elateriformia|Elateroidea|Brachypsectridae|Brachypsectra	Animalia	Arthropoda	Insecta	Coleoptera	Brachypsectridae	Brachypsectra fulva	8050	LeConte, 1883	Brachypsectra		fulva			Species	M. Andrew Johnston (ORCID 0000-0002-0166-6985)	2022						M. Andrew Johnston (ORCID 0000-0002-0166-6985)		2022-06-03	2022	6	3	154		3.IV.2022
883647	MAJC	MAJC		ce9fc807-ec48-4444-8586-f7432fd3f77c	PreservedSpecimen	db1a7fc3-d3fd-4bc4-bb8e-d7820a7d0b9c	MAJC0009496		Animalia|Arthropoda|Hexapoda|Insecta|Pterygota|Neoptera|Coleoptera|Polyphaga|Elateriformia|Elateroidea|Brachypsectridae|Brachypsectra	Animalia	Arthropoda	Insecta	Coleoptera	Brachypsectridae	Brachypsectra fulva	8050	LeConte, 1883	Brachypsectra		fulva			Species	M. Andrew Johnston (ORCID 0000-0002-0166-6985)	2022						M. Andrew Johnston (ORCID 0000-0002-0166-6985)		2022-06-03	2022	6	3	154		3.IV.2022
883648	MAJC	MAJC		ce9fc807-ec48-4444-8586-f7432fd3f77c	PreservedSpecimen	a44dcb57-a2d4-4884-87dd-bf99cd94d1d4	MAJC0009497		Animalia|Arthropoda|Hexapoda|Insecta|Pterygota|Neoptera|Coleoptera|Polyphaga|Elateriformia|Elateroidea|Brachypsectridae|Brachypsectra	Animalia	Arthropoda	Insecta	Coleoptera	Brachypsectridae	Brachypsectra fulva	8050	LeConte, 1883	Brachypsectra		fulva			Species	M. Andrew Johnston (ORCID 0000-0002-0166-6985)	2022						M. Andrew Johnston (ORCID 0000-0002-0166-6985)		2022-06-03	2022	6	3	154		3.IV.2022
883649	MAJC	MAJC		ce9fc807-ec48-4444-8586-f7432fd3f77c	PreservedSpecimen	713adb93-a13b-497e-9a0b-62cceb22754e	MAJC0009498		Animalia|Arthropoda|Hexapoda|Insecta|Pterygota|Neoptera|Coleoptera|Polyphaga|Cucujiformia|Tenebrionoidea|Tenebrionidae|Tenebrioninae|Amphidorini|Eleodes	Animalia	Arthropoda	Insecta	Coleoptera	Tenebrionidae	Eleodes armata	1636847	LeConte, 1851	Eleodes		armata			Species	M. Andrew Johnston (ORCID 0000-0002-0166-6985)	2022						M. Andrew Johnston (ORCID 0000-0002-0166-6985)		2022-06-03	2022	6	3	154		3.IV.2022
883650	MAJC	MAJC		ce9fc807-ec48-4444-8586-f7432fd3f77c	PreservedSpecimen	910fd165-a3c7-4f14-af81-51a166af4478	MAJC0009499		Animalia|Arthropoda|Hexapoda|Insecta|Pterygota|Neoptera|Coleoptera|Polyphaga|Cucujiformia|Tenebrionoidea|Tenebrionidae|Tenebrioninae|Amphidorini|Eleodes	Animalia	Arthropoda	Insecta	Coleoptera	Tenebrionidae	Eleodes armata	1636847	LeConte, 1851	Eleodes		armata			Species	M. Andrew Johnston (ORCID 0000-0002-0166-6985)	2022						M. Andrew Johnston (ORCID 0000-0002-0166-6985)		2022-06-03	2022	6	3	154		3.IV.2022
883651	MAJC	MAJC		ce9fc807-ec48-4444-8586-f7432fd3f77c	PreservedSpecimen	68bcc8a1-d0a8-4336-97ef-24cae4ae633f	MAJC0009500		Animalia|Arthropoda|Hexapoda|Insecta|Pterygota|Neoptera|Coleoptera|Polyphaga|Cucujiformia|Tenebrionoidea|Pyrochroidae|Cononotus	Animalia	Arthropoda	Insecta	Coleoptera	Pyrochroidae	Cononotus bryanti	317010	Van Dyke	Cononotus		bryanti			Species	M. Andrew Johnston (ORCID 0000-0002-0166-6985)	2022						M. Andrew Johnston (ORCID 0000-0002-0166-6985)		2022-04-29	2022	4	29	119		29.IV-3.VI.2022
883652	MAJC	MAJC		ce9fc807-ec48-4444-8586-f7432fd3f77c	PreservedSpecimen	a48fa7a6-5f53-46dc-8491-07926cbe291f	MAJC0009501		Animalia|Arthropoda|Hexapoda|Insecta|Pterygota|Neoptera|Coleoptera|Polyphaga|Cucujiformia|Tenebrionoidea|Tenebrionidae|Araeoschizus	Animalia	Arthropoda	Insecta	Coleoptera	Tenebrionidae	Araeoschizus regularis	312957	Horn	Araeoschizus		regularis			Species	M. Andrew Johnston (ORCID 0000-0002-0166-6985)	2022						M. Andrew Johnston (ORCID 0000-0002-0166-6985)		2022-04-29	2022	4	29	119		29.IV-3.VI.2022
883653	MAJC	MAJC		ce9fc807-ec48-4444-8586-f7432fd3f77c	PreservedSpecimen	da524cdf-29d4-49c7-a3ba-75efc1d81a05	MAJC0009502		Animalia|Arthropoda|Hexapoda|Insecta|Pterygota|Neoptera|Coleoptera|Polyphaga|Cucujiformia|Tenebrionoidea|Tenebrionidae|Araeoschizus	Animalia	Arthropoda	Insecta	Coleoptera	Tenebrionidae	Araeoschizus regularis	312957	Horn	Araeoschizus		regularis			Species	M. Andrew Johnston (ORCID 0000-0002-0166-6985)	2022						M. Andrew Johnston (ORCID 0000-0002-0166-6985)		2022-04-29	2022	4	29	119		29.IV-3.VI.2022
883654	MAJC	MAJC		ce9fc807-ec48-4444-8586-f7432fd3f77c	PreservedSpecimen	ccbd24d3-86cf-4ad1-aeb1-c881a826e65c	MAJC0009503		Animalia|Arthropoda|Hexapoda|Insecta|Pterygota|Neoptera|Coleoptera|Polyphaga|Cucujiformia|Tenebrionoidea|Tenebrionidae|Araeoschizus	Animalia	Arthropoda	Insecta	Coleoptera	Tenebrionidae	Araeoschizus decipiens	312944	Horn	Araeoschizus		decipiens			Species	M. Andrew Johnston (ORCID 0000-0002-0166-6985)	2022						M. Andrew Johnston (ORCID 0000-0002-0166-6985)		2022-04-29	2022	4	29	119		29.IV-3.VI.2022
883655	MAJC	MAJC		ce9fc807-ec48-4444-8586-f7432fd3f77c	PreservedSpecimen	e43bb7dd-e220-4952-9cf9-8b464d4386b5	MAJC0009504		Animalia|Arthropoda|Hexapoda|Insecta|Pterygota|Neoptera|Coleoptera|Polyphaga|Cucujiformia|Tenebrionoidea|Tenebrionidae|Cryptoglossa	Animalia	Arthropoda	Insecta	Coleoptera	Tenebrionidae	Cryptoglossa variolosa	1634859	(Horn, 1870)	Cryptoglossa		variolosa			Species	M. Andrew Johnston (ORCID 0000-0002-0166-6985)	2022						M. Andrew Johnston (ORCID 0000-0002-0166-6985)		2022-04-29	2022	4	29	119		29.IV-3.VI.2022
883656	MAJC	MAJC		ce9fc807-ec48-4444-8586-f7432fd3f77c	PreservedSpecimen	64236913-2f0c-42f9-8d99-b77c16d40790	MAJC0009505		Animalia|Arthropoda|Hexapoda|Insecta|Pterygota|Neoptera|Coleoptera|Polyphaga|Cucujiformia|Tenebrionoidea|Tenebrionidae|Cryptoglossa	Animalia	Arthropoda	Insecta	Coleoptera	Tenebrionidae	Cryptoglossa variolosa	1634859	(Horn, 1870)	Cryptoglossa		variolosa			Species	M. Andrew Johnston (ORCID 0000-0002-0166-6985)	2022						M. Andrew Johnston (ORCID 0000-0002-0166-6985)		2022-04-29	2022	4	29	119		29.IV-3.VI.2022
883657	MAJC	MAJC		ce9fc807-ec48-4444-8586-f7432fd3f77c	PreservedSpecimen	0881376e-367c-4f64-ae44-441c2ef624fa	MAJC0009506		Animalia|Arthropoda|Hexapoda|Insecta|Pterygota|Neoptera|Coleoptera|Polyphaga|Cucujiformia|Tenebrionoidea|Tenebrionidae|Cryptoglossa	Animalia	Arthropoda	Insecta	Coleoptera	Tenebrionidae	Cryptoglossa muricata	1634858	(LeConte, 1851)	Cryptoglossa		muricata			Species	M. Andrew Johnston (ORCID 0000-0002-0166-6985)	2022						M. Andrew Johnston (ORCID 0000-0002-0166-6985)		2022-04-29	2022	4	29	119		29.IV-3.VI.2022
883658	MAJC	MAJC		ce9fc807-ec48-4444-8586-f7432fd3f77c	PreservedSpecimen	a8934fbf-6e4b-4295-9dae-c4b9ff3627a7	MAJC0009507		Animalia|Arthropoda|Hexapoda|Insecta|Pterygota|Neoptera|Coleoptera|Polyphaga|Cucujiformia|Tenebrionoidea|Tenebrionidae|Cryptoglossa	Animalia	Arthropoda	Insecta	Coleoptera	Tenebrionidae	Cryptoglossa muricata	1634858	(LeConte, 1851)	Cryptoglossa		muricata			Species	M. Andrew Johnston (ORCID 0000-0002-0166-6985)	2022						M. Andrew Johnston (ORCID 0000-0002-0166-6985)		2022-04-29	2022	4	29	119		29.IV-3.VI.2022
883659	MAJC	MAJC		ce9fc807-ec48-4444-8586-f7432fd3f77c	PreservedSpecimen	712b2faa-1b58-45f4-9cc9-3939a94bc70f	MAJC0009508		Animalia|Arthropoda|Hexapoda|Insecta|Pterygota|Neoptera|Coleoptera|Polyphaga|Cucujiformia|Tenebrionoidea|Tenebrionidae|Cryptoglossa	Animalia	Arthropoda	Insecta	Coleoptera	Tenebrionidae	Cryptoglossa muricata	1634858	(LeConte, 1851)	Cryptoglossa		muricata			Species	M. Andrew Johnston (ORCID 0000-0002-0166-6985)	2022						M. Andrew Johnston (ORCID 0000-0002-0166-6985)		2022-04-29	2022	4	29	119		29.IV-3.VI.2022
883660	MAJC	MAJC		ce9fc807-ec48-4444-8586-f7432fd3f77c	PreservedSpecimen	d04fe9bd-dc10-4d13-a91e-87442a8261e2	MAJC0009509		Animalia|Arthropoda|Hexapoda|Insecta|Pterygota|Neoptera|Coleoptera|Polyphaga|Cucujiformia|Tenebrionoidea|Tenebrionidae|Cryptoglossa	Animalia	Arthropoda	Insecta	Coleoptera	Tenebrionidae	Cryptoglossa muricata	1634858	(LeConte, 1851)	Cryptoglossa		muricata			Species	M. Andrew Johnston (ORCID 0000-0002-0166-6985)	2022						M. Andrew Johnston (ORCID 0000-0002-0166-6985)		2022-04-29	2022	4	29	119		29.IV-3.VI.2022
883661	MAJC	MAJC		ce9fc807-ec48-4444-8586-f7432fd3f77c	PreservedSpecimen	da9b1159-1909-4731-ae46-ba8e3207c2d8	MAJC0009510		Animalia|Arthropoda|Hexapoda|Insecta|Pterygota|Neoptera|Coleoptera|Polyphaga|Cucujiformia|Tenebrionoidea|Tenebrionidae|Nocibiotes	Animalia	Arthropoda	Insecta	Coleoptera	Tenebrionidae	Nocibiotes caudatus	328593	Casey, 1895	Nocibiotes		caudatus			Species	M. Andrew Johnston (ORCID 0000-0002-0166-6985)	2022						M. Andrew Johnston (ORCID 0000-0002-0166-6985)		2022-04-29	2022	4	29	119		29.IV-3.VI.2022
883662	MAJC	MAJC		ce9fc807-ec48-4444-8586-f7432fd3f77c	PreservedSpecimen	b671c163-5edd-4e67-af47-c5e31b7f4603	MAJC0009511		Animalia|Arthropoda|Hexapoda|Insecta|Pterygota|Neoptera|Coleoptera|Polyphaga|Cucujiformia|Tenebrionoidea|Tenebrionidae|Nocibiotes	Animalia	Arthropoda	Insecta	Coleoptera	Tenebrionidae	Nocibiotes caudatus	328593	Casey, 1895	Nocibiotes		caudatus			Species	M. Andrew Johnston (ORCID 0000-0002-0166-6985)	2022						M. Andrew Johnston (ORCID 0000-0002-0166-6985)		2022-04-29	2022	4	29	119		29.IV-3.VI.2022
883663	MAJC	MAJC		ce9fc807-ec48-4444-8586-f7432fd3f77c	PreservedSpecimen	3b10f675-9ae9-41e3-bd74-981c72b3de39	MAJC0009512		Animalia|Arthropoda|Hexapoda|Insecta|Pterygota|Neoptera|Coleoptera|Polyphaga|Cucujiformia|Tenebrionoidea|Tenebrionidae|Nocibiotes	Animalia	Arthropoda	Insecta	Coleoptera	Tenebrionidae	Nocibiotes caudatus	328593	Casey, 1895	Nocibiotes		caudatus			Species	M. Andrew Johnston (ORCID 0000-0002-0166-6985)	2022						M. Andrew Johnston (ORCID 0000-0002-0166-6985)		2022-04-29	2022	4	29	119		29.IV-3.VI.2022
883664	MAJC	MAJC		ce9fc807-ec48-4444-8586-f7432fd3f77c	PreservedSpecimen	a2d9c3f7-fd39-4e7a-8660-5f06f69d8df3	MAJC0009513		Animalia|Arthropoda|Hexapoda|Insecta|Pterygota|Neoptera|Coleoptera|Polyphaga|Cucujiformia|Tenebrionoidea|Tenebrionidae|Nocibiotes	Animalia	Arthropoda	Insecta	Coleoptera	Tenebrionidae	Nocibiotes caudatus	328593	Casey, 1895	Nocibiotes		caudatus			Species	M. Andrew Johnston (ORCID 0000-0002-0166-6985)	2022						M. Andrew Johnston (ORCID 0000-0002-0166-6985)		2022-04-29	2022	4	29	119		29.IV-3.VI.2022
883665	MAJC	MAJC		ce9fc807-ec48-4444-8586-f7432fd3f77c	PreservedSpecimen	8a82e9f0-f3f5-4b9e-9178-487b0cecdcec	MAJC0009514		Animalia|Arthropoda|Hexapoda|Insecta|Pterygota|Neoptera|Coleoptera|Polyphaga|Cucujiformia|Tenebrionoidea|Tenebrionidae|Nocibiotes	Animalia	Arthropoda	Insecta	Coleoptera	Tenebrionidae	Nocibiotes caudatus	328593	Casey, 1895	Nocibiotes		caudatus			Species	M. Andrew Johnston (ORCID 0000-0002-0166-6985)	2022						M. Andrew Johnston (ORCID 0000-0002-0166-6985)		2022-04-29	2022	4	29	119		29.IV-3.VI.2022
883666	MAJC	MAJC		ce9fc807-ec48-4444-8586-f7432fd3f77c	PreservedSpecimen	eb69911b-5efe-4124-b367-6445a75f800f	MAJC0009515		Animalia|Arthropoda|Hexapoda|Insecta|Pterygota|Neoptera|Coleoptera|Polyphaga|Cucujiformia|Tenebrionoidea|Tenebrionidae|Conibius	Animalia	Arthropoda	Insecta	Coleoptera	Tenebrionidae	Conibius opacus	284041	LeConte, 1866	Conibius opacus					Species	M. Andrew Johnston (ORCID 0000-0002-0166-6985)	2022						M. Andrew Johnston (ORCID 0000-0002-0166-6985)		2022-04-29	2022	4	29	119		29.IV-3.VI.2022
883667	MAJC	MAJC		ce9fc807-ec48-4444-8586-f7432fd3f77c	PreservedSpecimen	89835883-e469-4a22-ab8e-b5c282b54ebb	MAJC0009516		Animalia|Arthropoda|Hexapoda|Insecta|Pterygota|Neoptera|Coleoptera|Polyphaga|Cucujiformia|Tenebrionoidea|Tenebrionidae|Conibius	Animalia	Arthropoda	Insecta	Coleoptera	Tenebrionidae	Conibius opacus	284041	LeConte, 1866	Conibius opacus					Species	M. Andrew Johnston (ORCID 0000-0002-0166-6985)	2022						M. Andrew Johnston (ORCID 0000-0002-0166-6985)		2022-04-29	2022	4	29	119		29.IV-3.VI.2022
883668	MAJC	MAJC		ce9fc807-ec48-4444-8586-f7432fd3f77c	PreservedSpecimen	9684d89b-4180-4bba-920e-f37e42df9788	MAJC0009517		Animalia|Arthropoda|Hexapoda|Insecta|Pterygota|Neoptera|Coleoptera|Polyphaga|Cucujiformia|Tenebrionoidea|Tenebrionidae|Nocibiotes	Animalia	Arthropoda	Insecta	Coleoptera	Tenebrionidae	Nocibiotes granulatus	328596	(LeConte, 1851)	Nocibiotes		granulatus			Species	M. Andrew Johnston (ORCID 0000-0002-0166-6985)	2022						M. Andrew Johnston (ORCID 0000-0002-0166-6985)		2022-04-29	2022	4	29	119		29.IV-3.VI.2022
883669	MAJC	MAJC		ce9fc807-ec48-4444-8586-f7432fd3f77c	PreservedSpecimen	b7ac8216-5d68-4dbc-b62b-3dba48ad7bf8	MAJC0009518		Animalia|Arthropoda|Hexapoda|Insecta|Pterygota|Neoptera|Coleoptera|Polyphaga|Cucujiformia|Tenebrionoidea|Tenebrionidae|Nocibiotes	Animalia	Arthropoda	Insecta	Coleoptera	Tenebrionidae	Nocibiotes granulatus	328596	(LeConte, 1851)	Nocibiotes		granulatus			Species	M. Andrew Johnston (ORCID 0000-0002-0166-6985)	2022						M. Andrew Johnston (ORCID 0000-0002-0166-6985)		2022-04-29	2022	4	29	119		29.IV-3.VI.2022
883670	MAJC	MAJC		ce9fc807-ec48-4444-8586-f7432fd3f77c	PreservedSpecimen	756fd569-3809-4c6a-8d44-e9979d6ccc67	MAJC0009519		Animalia|Arthropoda|Hexapoda|Insecta|Pterygota|Neoptera|Coleoptera|Polyphaga|Cucujiformia|Tenebrionoidea|Tenebrionidae|Nocibiotes	Animalia	Arthropoda	Insecta	Coleoptera	Tenebrionidae	Nocibiotes granulatus	328596	(LeConte, 1851)	Nocibiotes		granulatus			Species	M. Andrew Johnston (ORCID 0000-0002-0166-6985)	2022						M. Andrew Johnston (ORCID 0000-0002-0166-6985)		2022-04-29	2022	4	29	119		29.IV-3.VI.2022
883671	MAJC	MAJC		ce9fc807-ec48-4444-8586-f7432fd3f77c	PreservedSpecimen	cee2ee8e-2ff1-41e9-8fe6-0f8e83e60a45	MAJC0009520		Animalia|Arthropoda|Hexapoda|Insecta|Pterygota|Neoptera|Coleoptera|Polyphaga|Cucujiformia|Tenebrionoidea|Tenebrionidae|Nocibiotes	Animalia	Arthropoda	Insecta	Coleoptera	Tenebrionidae	Nocibiotes granulatus	328596	(LeConte, 1851)	Nocibiotes		granulatus			Species	M. Andrew Johnston (ORCID 0000-0002-0166-6985)	2022						M. Andrew Johnston (ORCID 0000-0002-0166-6985)		2022-04-29	2022	4	29	119		29.IV-3.VI.2022
883672	MAJC	MAJC		ce9fc807-ec48-4444-8586-f7432fd3f77c	PreservedSpecimen	95e953a4-1edd-4f29-a0b2-0ebaed3bc805	MAJC0009521		Animalia|Arthropoda|Hexapoda|Insecta|Pterygota|Neoptera|Coleoptera|Polyphaga|Cucujiformia|Tenebrionoidea|Tenebrionidae|Nocibiotes	Animalia	Arthropoda	Insecta	Coleoptera	Tenebrionidae	Nocibiotes granulatus	328596	(LeConte, 1851)	Nocibiotes		granulatus			Species	M. Andrew Johnston (ORCID 0000-0002-0166-6985)	2022						M. Andrew Johnston (ORCID 0000-0002-0166-6985)		2022-04-29	2022	4	29	119		29.IV-3.VI.2022
883673	MAJC	MAJC		ce9fc807-ec48-4444-8586-f7432fd3f77c	PreservedSpecimen	1d12cf8b-5540-4fb6-ac7e-b3b72e2eb041	MAJC0009522		Animalia|Arthropoda|Hexapoda|Insecta|Pterygota|Neoptera|Coleoptera|Polyphaga|Cucujiformia|Tenebrionoidea|Tenebrionidae|Nocibiotes	Animalia	Arthropoda	Insecta	Coleoptera	Tenebrionidae	Nocibiotes granulatus	328596	(LeConte, 1851)	Nocibiotes		granulatus			Species	M. Andrew Johnston (ORCID 0000-0002-0166-6985)	2022						M. Andrew Johnston (ORCID 0000-0002-0166-6985)		2022-04-29	2022	4	29	119		29.IV-3.VI.2022
883674	MAJC	MAJC		ce9fc807-ec48-4444-8586-f7432fd3f77c	PreservedSpecimen	2e8c48db-1ff6-495b-b62d-0d86c9fe0b64	MAJC0009523		Animalia|Arthropoda|Hexapoda|Insecta|Pterygota|Neoptera|Coleoptera|Polyphaga|Cucujiformia|Tenebrionoidea|Tenebrionidae|Nocibiotes	Animalia	Arthropoda	Insecta	Coleoptera	Tenebrionidae	Nocibiotes granulatus	328596	(LeConte, 1851)	Nocibiotes		granulatus			Species	M. Andrew Johnston (ORCID 0000-0002-0166-6985)	2022						M. Andrew Johnston (ORCID 0000-0002-0166-6985)		2022-04-29	2022	4	29	119		29.IV-3.VI.2022
883675	MAJC	MAJC		ce9fc807-ec48-4444-8586-f7432fd3f77c	PreservedSpecimen	3a9303f3-b518-4a4b-8358-2fed4aa7613b	MAJC0009524		Animalia|Arthropoda|Hexapoda|Insecta|Pterygota|Neoptera|Coleoptera|Polyphaga|Cucujiformia|Tenebrionoidea|Zopheridae|Colydiinae|Rhagodera	Animalia	Arthropoda	Insecta	Coleoptera	Zopheridae	Rhagodera costata	31462	Horn, 1867	Rhagodera		costata			Species	M. Andrew Johnston (ORCID 0000-0002-0166-6985)	2022						M. Andrew Johnston (ORCID 0000-0002-0166-6985)		2022-04-29	2022	4	29	119		29.IV-3.VI.2022
883676	MAJC	MAJC		ce9fc807-ec48-4444-8586-f7432fd3f77c	PreservedSpecimen	ec1074f1-0e47-4c84-b4e7-383fc5f24f40	MAJC0009525		Animalia|Arthropoda|Hexapoda|Insecta|Pterygota|Neoptera|Coleoptera|Polyphaga|Cucujiformia|Tenebrionoidea|Tenebrionidae|Batuliodes	Animalia	Arthropoda	Insecta	Coleoptera	Tenebrionidae	Batuliodes rotundicollis	656381	(LeConte, 1851)	Batuliodes		rotundicollis			Species	M. Andrew Johnston (ORCID 0000-0002-0166-6985)	2022						M. Andrew Johnston (ORCID 0000-0002-0166-6985)		2022-04-29	2022	4	29	119		29.IV-3.VI.2022
883677	MAJC	MAJC		ce9fc807-ec48-4444-8586-f7432fd3f77c	PreservedSpecimen	44e0ea81-5dcb-44fd-8565-3ed6c8cb8656	MAJC0009526		Animalia|Arthropoda|Hexapoda|Insecta|Pterygota|Neoptera|Coleoptera|Polyphaga|Cucujiformia|Tenebrionoidea|Tenebrionidae|Batuliodes	Animalia	Arthropoda	Insecta	Coleoptera	Tenebrionidae	Batuliodes rotundicollis	656381	(LeConte, 1851)	Batuliodes		rotundicollis			Species	M. Andrew Johnston (ORCID 0000-0002-0166-6985)	2022						M. Andrew Johnston (ORCID 0000-0002-0166-6985)		2022-04-29	2022	4	29	119		29.IV-3.VI.2022
883678	MAJC	MAJC		ce9fc807-ec48-4444-8586-f7432fd3f77c	PreservedSpecimen	28067ee1-309f-4934-a0bc-d28a331fb925	MAJC0009527		Animalia|Arthropoda|Hexapoda|Insecta|Pterygota|Neoptera|Coleoptera|Polyphaga|Cucujiformia|Tenebrionoidea|Tenebrionidae|Batuliodes	Animalia	Arthropoda	Insecta	Coleoptera	Tenebrionidae	Batuliodes rotundicollis	656381	(LeConte, 1851)	Batuliodes		rotundicollis			Species	M. Andrew Johnston (ORCID 0000-0002-0166-6985)	2022						M. Andrew Johnston (ORCID 0000-0002-0166-6985)		2022-04-29	2022	4	29	119		29.IV-3.VI.2022
883679	MAJC	MAJC		ce9fc807-ec48-4444-8586-f7432fd3f77c	PreservedSpecimen	e78e3fc7-fda2-45a3-a8b2-52245f07b672	MAJC0009528		Animalia|Arthropoda|Hexapoda|Insecta|Pterygota|Neoptera|Coleoptera|Polyphaga|Cucujiformia|Tenebrionoidea|Tenebrionidae|Triorophus	Animalia	Arthropoda	Insecta	Coleoptera	Tenebrionidae	Triorophus laevis	337108	LeConte, 1851	Triorophus		laevis			Species	M. Andrew Johnston (ORCID 0000-0002-0166-6985)	2022						M. Andrew Johnston (ORCID 0000-0002-0166-6985)		2022-04-29	2022	4	29	119		29.IV-3.VI.2022
883680	MAJC	MAJC		ce9fc807-ec48-4444-8586-f7432fd3f77c	PreservedSpecimen	fdc235dd-5c15-4fdf-9679-deede384b44d	MAJC0009529		Animalia|Arthropoda|Hexapoda|Insecta|Pterygota|Neoptera|Coleoptera|Polyphaga|Cucujiformia|Tenebrionoidea|Tenebrionidae|Triorophus	Animalia	Arthropoda	Insecta	Coleoptera	Tenebrionidae	Triorophus laevis	337108	LeConte, 1851	Triorophus		laevis			Species	M. Andrew Johnston (ORCID 0000-0002-0166-6985)	2022						M. Andrew Johnston (ORCID 0000-0002-0166-6985)		2022-04-29	2022	4	29	119		29.IV-3.VI.2022
883681	MAJC	MAJC		ce9fc807-ec48-4444-8586-f7432fd3f77c	PreservedSpecimen	f99a7964-222f-4e93-ba03-6ab8cd7efcac	MAJC0009530		Animalia|Arthropoda|Hexapoda|Insecta|Pterygota|Neoptera|Coleoptera|Polyphaga|Cucujiformia|Tenebrionoidea|Tenebrionidae|Triorophus	Animalia	Arthropoda	Insecta	Coleoptera	Tenebrionidae	Triorophus laevis	337108	LeConte, 1851	Triorophus		laevis			Species	M. Andrew Johnston (ORCID 0000-0002-0166-6985)	2022						M. Andrew Johnston (ORCID 0000-0002-0166-6985)		2022-04-29	2022	4	29	119		29.IV-3.VI.2022
883682	MAJC	MAJC		ce9fc807-ec48-4444-8586-f7432fd3f77c	PreservedSpecimen	a3905cbb-1d62-4be2-9205-d56b137d900a	MAJC0009531		Animalia|Arthropoda|Hexapoda|Insecta|Pterygota|Neoptera|Coleoptera|Polyphaga|Cucujiformia|Tenebrionoidea|Tenebrionidae|Triorophus	Animalia	Arthropoda	Insecta	Coleoptera	Tenebrionidae	Triorophus laevis	337108	LeConte, 1851	Triorophus		laevis			Species	M. Andrew Johnston (ORCID 0000-0002-0166-6985)	2022						M. Andrew Johnston (ORCID 0000-0002-0166-6985)		2022-04-29	2022	4	29	119		29.IV-3.VI.2022
883683	MAJC	MAJC		ce9fc807-ec48-4444-8586-f7432fd3f77c	PreservedSpecimen	e95f78b6-75f0-483f-992e-3c6771fad379	MAJC0009532		Animalia|Arthropoda|Hexapoda|Insecta|Pterygota|Neoptera|Coleoptera|Polyphaga|Cucujiformia|Tenebrionoidea|Tenebrionidae|Triorophus	Animalia	Arthropoda	Insecta	Coleoptera	Tenebrionidae	Triorophus laevis	337108	LeConte, 1851	Triorophus		laevis			Species	M. Andrew Johnston (ORCID 0000-0002-0166-6985)	2022						M. Andrew Johnston (ORCID 0000-0002-0166-6985)		2022-04-29	2022	4	29	119		29.IV-3.VI.2022
883684	MAJC	MAJC		ce9fc807-ec48-4444-8586-f7432fd3f77c	PreservedSpecimen	fefbefd4-39ad-423b-84ab-f1741398a68b	MAJC0009533		Animalia|Arthropoda|Hexapoda|Insecta|Pterygota|Neoptera|Coleoptera|Polyphaga|Cucujiformia|Tenebrionoidea|Tenebrionidae|Triorophus	Animalia	Arthropoda	Insecta	Coleoptera	Tenebrionidae	Triorophus laevis	337108	LeConte, 1851	Triorophus		laevis			Species	M. Andrew Johnston (ORCID 0000-0002-0166-6985)	2022						M. Andrew Johnston (ORCID 0000-0002-0166-6985)		2022-04-29	2022	4	29	119		29.IV-3.VI.2022
883685	MAJC	MAJC		ce9fc807-ec48-4444-8586-f7432fd3f77c	PreservedSpecimen	441c5dcc-d261-4517-83fc-5b90f866ec3e	MAJC0009534		Animalia|Arthropoda|Hexapoda|Insecta|Pterygota|Neoptera|Coleoptera|Polyphaga|Cucujiformia|Tenebrionoidea|Tenebrionidae|Triorophus	Animalia	Arthropoda	Insecta	Coleoptera	Tenebrionidae	Triorophus laevis	337108	LeConte, 1851	Triorophus		laevis			Species	M. Andrew Johnston (ORCID 0000-0002-0166-6985)	2022						M. Andrew Johnston (ORCID 0000-0002-0166-6985)		2022-04-29	2022	4	29	119		29.IV-3.VI.2022
883686	MAJC	MAJC		ce9fc807-ec48-4444-8586-f7432fd3f77c	PreservedSpecimen	e3500666-76c3-4052-9f12-0888f8ddeb0b	MAJC0009535		Animalia|Arthropoda|Hexapoda|Insecta|Pterygota|Neoptera|Coleoptera|Polyphaga|Cucujiformia|Tenebrionoidea|Tenebrionidae|Triorophus	Animalia	Arthropoda	Insecta	Coleoptera	Tenebrionidae	Triorophus laevis	337108	LeConte, 1851	Triorophus		laevis			Species	M. Andrew Johnston (ORCID 0000-0002-0166-6985)	2022						M. Andrew Johnston (ORCID 0000-0002-0166-6985)		2022-04-29	2022	4	29	119		29.IV-3.VI.2022
883687	MAJC	MAJC		ce9fc807-ec48-4444-8586-f7432fd3f77c	PreservedSpecimen	b8b73a68-3b09-4e54-899b-b61eebcf460f	MAJC0009536		Animalia|Arthropoda|Hexapoda|Insecta|Pterygota|Neoptera|Coleoptera|Polyphaga|Cucujiformia|Tenebrionoidea|Tenebrionidae|Triorophus	Animalia	Arthropoda	Insecta	Coleoptera	Tenebrionidae	Triorophus laevis	337108	LeConte, 1851	Triorophus		laevis			Species	M. Andrew Johnston (ORCID 0000-0002-0166-6985)	2022						M. Andrew Johnston (ORCID 0000-0002-0166-6985)		2022-04-29	2022	4	29	119		29.IV-3.VI.2022
883688	MAJC	MAJC		ce9fc807-ec48-4444-8586-f7432fd3f77c	PreservedSpecimen	bde35135-9cd9-4717-9d41-415b384c5d88	MAJC0009537		Animalia|Arthropoda|Hexapoda|Insecta|Pterygota|Neoptera|Coleoptera|Polyphaga|Cucujiformia|Tenebrionoidea|Tenebrionidae|Triorophus	Animalia	Arthropoda	Insecta	Coleoptera	Tenebrionidae	Triorophus laevis	337108	LeConte, 1851	Triorophus		laevis			Species	M. Andrew Johnston (ORCID 0000-0002-0166-6985)	2022						M. Andrew Johnston (ORCID 0000-0002-0166-6985)		2022-04-29	2022	4	29	119		29.IV-3.VI.2022
883689	MAJC	MAJC		ce9fc807-ec48-4444-8586-f7432fd3f77c	PreservedSpecimen	595ffc9e-1360-4d36-9365-5ee4a58f9730	MAJC0009538		Animalia|Arthropoda|Hexapoda|Insecta|Pterygota|Neoptera|Coleoptera|Polyphaga|Cucujiformia|Tenebrionoidea|Tenebrionidae|Triorophus	Animalia	Arthropoda	Insecta	Coleoptera	Tenebrionidae	Triorophus laevis	337108	LeConte, 1851	Triorophus		laevis			Species	M. Andrew Johnston (ORCID 0000-0002-0166-6985)	2022						M. Andrew Johnston (ORCID 0000-0002-0166-6985)		2022-04-29	2022	4	29	119		29.IV-3.VI.2022
883690	MAJC	MAJC		ce9fc807-ec48-4444-8586-f7432fd3f77c	PreservedSpecimen	10de4ca0-8226-46db-b988-431e85a5479c	MAJC0009539		Animalia|Arthropoda|Hexapoda|Insecta|Pterygota|Neoptera|Coleoptera|Polyphaga|Cucujiformia|Tenebrionoidea|Tenebrionidae|Triorophus	Animalia	Arthropoda	Insecta	Coleoptera	Tenebrionidae	Triorophus laevis	337108	LeConte, 1851	Triorophus		laevis			Species	M. Andrew Johnston (ORCID 0000-0002-0166-6985)	2022						M. Andrew Johnston (ORCID 0000-0002-0166-6985)		2022-04-29	2022	4	29	119		29.IV-3.VI.2022
883691	MAJC	MAJC		ce9fc807-ec48-4444-8586-f7432fd3f77c	PreservedSpecimen	6fbbd5d0-4b3f-4930-a492-738e63850d19	MAJC0009540		Animalia|Arthropoda|Hexapoda|Insecta|Pterygota|Neoptera|Coleoptera|Polyphaga|Cucujiformia|Tenebrionoidea|Tenebrionidae|Triorophus	Animalia	Arthropoda	Insecta	Coleoptera	Tenebrionidae	Triorophus laevis	337108	LeConte, 1851	Triorophus		laevis			Species	M. Andrew Johnston (ORCID 0000-0002-0166-6985)	2022						M. Andrew Johnston (ORCID 0000-0002-0166-6985)		2022-04-29	2022	4	29	119		29.IV-3.VI.2022
883692	MAJC	MAJC		ce9fc807-ec48-4444-8586-f7432fd3f77c	PreservedSpecimen	d68e894f-c73a-40df-b1c4-eb610782c0de	MAJC0009541		Animalia|Arthropoda|Hexapoda|Insecta|Pterygota|Neoptera|Coleoptera|Polyphaga|Cucujiformia|Tenebrionoidea|Tenebrionidae|Triorophus	Animalia	Arthropoda	Insecta	Coleoptera	Tenebrionidae	Triorophus laevis	337108	LeConte, 1851	Triorophus		laevis			Species	M. Andrew Johnston (ORCID 0000-0002-0166-6985)	2022						M. Andrew Johnston (ORCID 0000-0002-0166-6985)		2022-04-29	2022	4	29	119		29.IV-3.VI.2022
883693	MAJC	MAJC		ce9fc807-ec48-4444-8586-f7432fd3f77c	PreservedSpecimen	bd7aa7e1-40a4-465e-a316-2f4ca73245cc	MAJC0009542		Animalia|Arthropoda|Hexapoda|Insecta|Pterygota|Neoptera|Coleoptera|Polyphaga|Cucujiformia|Tenebrionoidea|Scraptiidae|Anaspidinae|Pentariini|Diclidia	Animalia	Arthropoda	Insecta	Coleoptera	Scraptiidae	Diclidia greeni	44652	Liljeblad, 1918	Diclidia		greeni			Species	M. Andrew Johnston (ORCID 0000-0002-0166-6985)	2022						M. Andrew Johnston (ORCID 0000-0002-0166-6985)		2022-04-29	2022	4	29	119		29.IV-3.VI.2022
883694	MAJC	MAJC		ce9fc807-ec48-4444-8586-f7432fd3f77c	PreservedSpecimen	cd5b8140-39ed-44f1-8b9e-32562e9ad9c0	MAJC0009543		Animalia|Arthropoda|Hexapoda|Insecta|Pterygota|Neoptera|Coleoptera|Polyphaga|Cucujiformia|Tenebrionoidea|Scraptiidae|Anaspidinae|Pentariini|Diclidia	Animalia	Arthropoda	Insecta	Coleoptera	Scraptiidae	Diclidia greeni	44652	Liljeblad, 1918	Diclidia		greeni			Species	M. Andrew Johnston (ORCID 0000-0002-0166-6985)	2022						M. Andrew Johnston (ORCID 0000-0002-0166-6985)		2022-04-29	2022	4	29	119		29.IV-3.VI.2022
883695	MAJC	MAJC		ce9fc807-ec48-4444-8586-f7432fd3f77c	PreservedSpecimen	177bf716-6391-4d90-aff5-77abea4ea324	MAJC0009544		Animalia|Arthropoda|Hexapoda|Insecta|Pterygota|Neoptera|Coleoptera|Polyphaga|Cucujiformia|Tenebrionoidea|Scraptiidae|Anaspidinae|Pentariini|Diclidia	Animalia	Arthropoda	Insecta	Coleoptera	Scraptiidae	Diclidia greeni	44652	Liljeblad, 1918	Diclidia		greeni			Species	M. Andrew Johnston (ORCID 0000-0002-0166-6985)	2022						M. Andrew Johnston (ORCID 0000-0002-0166-6985)		2022-04-29	2022	4	29	119		29.IV-3.VI.2022
883696	MAJC	MAJC		ce9fc807-ec48-4444-8586-f7432fd3f77c	PreservedSpecimen	e3c06a49-9df4-448b-8db4-66ee0c0487c3	MAJC0009545		Animalia|Arthropoda|Hexapoda|Insecta|Pterygota|Neoptera|Coleoptera|Polyphaga|Cucujiformia|Tenebrionoidea|Scraptiidae|Anaspidinae|Pentariini|Diclidia	Animalia	Arthropoda	Insecta	Coleoptera	Scraptiidae	Diclidia greeni	44652	Liljeblad, 1918	Diclidia		greeni			Species	M. Andrew Johnston (ORCID 0000-0002-0166-6985)	2022						M. Andrew Johnston (ORCID 0000-0002-0166-6985)		2022-04-29	2022	4	29	119		29.IV-3.VI.2022
883697	MAJC	MAJC		ce9fc807-ec48-4444-8586-f7432fd3f77c	PreservedSpecimen	54f3d1f3-06b0-4cff-b60d-25a28dea685d	MAJC0009546		Animalia|Arthropoda|Hexapoda|Insecta|Pterygota|Neoptera|Coleoptera|Polyphaga|Cucujiformia|Tenebrionoidea|Scraptiidae|Anaspidinae|Pentariini|Diclidia	Animalia	Arthropoda	Insecta	Coleoptera	Scraptiidae	Diclidia greeni	44652	Liljeblad, 1918	Diclidia		greeni			Species	M. Andrew Johnston (ORCID 0000-0002-0166-6985)	2022						M. Andrew Johnston (ORCID 0000-0002-0166-6985)		2022-04-29	2022	4	29	119		29.IV-3.VI.2022
883698	MAJC	MAJC		ce9fc807-ec48-4444-8586-f7432fd3f77c	PreservedSpecimen	74e6de03-b3c0-4194-b293-874ce45d6f8b	MAJC0009547		Animalia|Arthropoda|Hexapoda|Insecta|Pterygota|Neoptera|Coleoptera|Polyphaga|Cucujiformia|Tenebrionoidea|Scraptiidae|Anaspidinae|Pentariini|Diclidia	Animalia	Arthropoda	Insecta	Coleoptera	Scraptiidae	Diclidia greeni	44652	Liljeblad, 1918	Diclidia		greeni			Species	M. Andrew Johnston (ORCID 0000-0002-0166-6985)	2022						M. Andrew Johnston (ORCID 0000-0002-0166-6985)		2022-04-29	2022	4	29	119		29.IV-3.VI.2022
883699	MAJC	MAJC		ce9fc807-ec48-4444-8586-f7432fd3f77c	PreservedSpecimen	8ce480c0-6d1f-4292-aca5-34e05854a74a	MAJC0009548		Animalia|Arthropoda|Hexapoda|Insecta|Pterygota|Neoptera|Coleoptera|Polyphaga|Cucujiformia|Tenebrionoidea|Scraptiidae|Anaspidinae|Pentariini|Diclidia	Animalia	Arthropoda	Insecta	Coleoptera	Scraptiidae	Diclidia greeni	44652	Liljeblad, 1918	Diclidia		greeni			Species	M. Andrew Johnston (ORCID 0000-0002-0166-6985)	2022						M. Andrew Johnston (ORCID 0000-0002-0166-6985)		2022-04-29	2022	4	29	119		29.IV-3.VI.2022
883700	MAJC	MAJC		ce9fc807-ec48-4444-8586-f7432fd3f77c	PreservedSpecimen	b21cf2dc-fa25-4e0c-a60e-2d4245986aef	MAJC0009549		Animalia|Arthropoda|Hexapoda|Insecta|Pterygota|Neoptera|Coleoptera|Polyphaga|Cucujiformia|Tenebrionoidea|Scraptiidae|Anaspidinae|Pentariini|Diclidia	Animalia	Arthropoda	Insecta	Coleoptera	Scraptiidae	Diclidia greeni	44652	Liljeblad, 1918	Diclidia		greeni			Species	M. Andrew Johnston (ORCID 0000-0002-0166-6985)	2022						M. Andrew Johnston (ORCID 0000-0002-0166-6985)		2022-04-29	2022	4	29	119		29.IV-3.VI.2022
883701	MAJC	MAJC		ce9fc807-ec48-4444-8586-f7432fd3f77c	PreservedSpecimen	faa104ce-5f38-4dad-b6bf-f4cfe0dd209b	MAJC0009550		Animalia|Arthropoda|Hexapoda|Insecta|Pterygota|Neoptera|Coleoptera|Polyphaga|Cucujiformia|Tenebrionoidea|Tenebrionidae|Eupsophulus	Animalia	Arthropoda	Insecta	Coleoptera	Tenebrionidae	Eupsophulus castaneus	321354	(Horn)	Eupsophulus		castaneus			Species	M. Andrew Johnston (ORCID 0000-0002-0166-6985)	2022						M. Andrew Johnston (ORCID 0000-0002-0166-6985)		2022-04-29	2022	4	29	119		29.IV.2022
883702	MAJC	MAJC		ce9fc807-ec48-4444-8586-f7432fd3f77c	PreservedSpecimen	c1278d73-a5ca-49fe-88b2-08a0ce38ddd3	MAJC0009551		Animalia|Arthropoda|Hexapoda|Insecta|Pterygota|Neoptera|Coleoptera|Polyphaga|Cucujiformia|Tenebrionoidea|Tenebrionidae|Eupsophulus	Animalia	Arthropoda	Insecta	Coleoptera	Tenebrionidae	Eupsophulus castaneus	321354	(Horn)	Eupsophulus		castaneus			Species	M. Andrew Johnston (ORCID 0000-0002-0166-6985)	2022						M. Andrew Johnston (ORCID 0000-0002-0166-6985)		2022-04-29	2022	4	29	119		29.IV.2022
883703	MAJC	MAJC		ce9fc807-ec48-4444-8586-f7432fd3f77c	PreservedSpecimen	28b56d26-caf4-497b-b6a2-1172a058266f	MAJC0009552		Animalia|Arthropoda|Hexapoda|Insecta|Pterygota|Neoptera|Coleoptera|Polyphaga|Cucujiformia|Tenebrionoidea|Tenebrionidae|Eupsophulus	Animalia	Arthropoda	Insecta	Coleoptera	Tenebrionidae	Eupsophulus castaneus	321354	(Horn)	Eupsophulus		castaneus			Species	M. Andrew Johnston (ORCID 0000-0002-0166-6985)	2022						M. Andrew Johnston (ORCID 0000-0002-0166-6985)		2022-04-29	2022	4	29	119		29.IV.2022
883704	MAJC	MAJC		ce9fc807-ec48-4444-8586-f7432fd3f77c	PreservedSpecimen	12055722-e177-4c33-941a-640d77730efb	MAJC0009553		Animalia|Arthropoda|Hexapoda|Insecta|Pterygota|Neoptera|Coleoptera|Polyphaga|Cucujiformia|Tenebrionoidea|Tenebrionidae|Eupsophulus	Animalia	Arthropoda	Insecta	Coleoptera	Tenebrionidae	Eupsophulus castaneus	321354	(Horn)	Eupsophulus		castaneus			Species	M. Andrew Johnston (ORCID 0000-0002-0166-6985)	2022						M. Andrew Johnston (ORCID 0000-0002-0166-6985)		2022-04-29	2022	4	29	119		29.IV.2022
883705	MAJC	MAJC		ce9fc807-ec48-4444-8586-f7432fd3f77c	PreservedSpecimen	ca176f0d-33a3-42f0-ba05-48e0256b51f9	MAJC0009554		Animalia|Arthropoda|Hexapoda|Insecta|Pterygota|Neoptera|Coleoptera|Polyphaga|Cucujiformia|Tenebrionoidea|Tenebrionidae|Eupsophulus	Animalia	Arthropoda	Insecta	Coleoptera	Tenebrionidae	Eupsophulus castaneus	321354	(Horn)	Eupsophulus		castaneus			Species	M. Andrew Johnston (ORCID 0000-0002-0166-6985)	2022						M. Andrew Johnston (ORCID 0000-0002-0166-6985)		2022-04-29	2022	4	29	119		29.IV.2022
883706	MAJC	MAJC		ce9fc807-ec48-4444-8586-f7432fd3f77c	PreservedSpecimen	f550727a-b341-4f5d-b509-45caf0553323	MAJC0009555		Animalia|Arthropoda|Hexapoda|Insecta|Pterygota|Neoptera|Coleoptera|Polyphaga|Cucujiformia|Tenebrionoidea|Tenebrionidae|Triorophus	Animalia	Arthropoda	Insecta	Coleoptera	Tenebrionidae	Triorophus laevis	337108	LeConte, 1851	Triorophus		laevis			Species	M. Andrew Johnston (ORCID 0000-0002-0166-6985)	2022						M. Andrew Johnston (ORCID 0000-0002-0166-6985)		2022-04-29	2022	4	29	119		29.IV.2022
883707	MAJC	MAJC		ce9fc807-ec48-4444-8586-f7432fd3f77c	PreservedSpecimen	ec9e93bd-dec4-43a2-8059-1c9f49fba5bd	MAJC0009556		Animalia|Arthropoda|Hexapoda|Insecta|Pterygota|Neoptera|Coleoptera|Polyphaga|Cucujiformia|Tenebrionoidea|Tenebrionidae|Craniotus	Animalia	Arthropoda	Insecta	Coleoptera	Tenebrionidae	Craniotus pubescens	317301	LeConte, 1851	Craniotus		pubescens			Species	M. Andrew Johnston (ORCID 0000-0002-0166-6985)	2022						M. Andrew Johnston (ORCID 0000-0002-0166-6985)		2022-04-29	2022	4	29	119		29.IV.2022
883708	MAJC	MAJC		ce9fc807-ec48-4444-8586-f7432fd3f77c	PreservedSpecimen	b082cced-8284-4c5c-8ceb-1a2edc26893b	MAJC0009557		Animalia|Arthropoda|Hexapoda|Insecta|Pterygota|Neoptera|Coleoptera|Polyphaga|Cucujiformia|Tenebrionoidea|Tenebrionidae|Telabis	Animalia	Arthropoda	Insecta	Coleoptera	Tenebrionidae	Telabis longipennis	335810	(Casey)	Telabis		longipennis			Species	M. Andrew Johnston (ORCID 0000-0002-0166-6985)	2022						M. Andrew Johnston (ORCID 0000-0002-0166-6985)		2022-04-29	2022	4	29	119		29.IV.2022
883709	MAJC	MAJC		ce9fc807-ec48-4444-8586-f7432fd3f77c	PreservedSpecimen	b7951c57-6da7-4c09-b0b5-c9ec4ae6fe30	MAJC0009558		Animalia|Arthropoda|Hexapoda|Insecta|Pterygota|Neoptera|Coleoptera|Polyphaga|Cucujiformia|Tenebrionoidea|Tenebrionidae|Telabis	Animalia	Arthropoda	Insecta	Coleoptera	Tenebrionidae	Telabis longipennis	335810	(Casey)	Telabis		longipennis			Species	M. Andrew Johnston (ORCID 0000-0002-0166-6985)	2022						M. Andrew Johnston (ORCID 0000-0002-0166-6985)		2022-04-29	2022	4	29	119		29.IV.2022
883710	MAJC	MAJC		ce9fc807-ec48-4444-8586-f7432fd3f77c	PreservedSpecimen	d572bd72-84c3-45c7-b833-f56efcb7e65b	MAJC0009559		Animalia|Arthropoda|Hexapoda|Insecta|Pterygota|Neoptera|Coleoptera|Polyphaga|Cucujiformia|Tenebrionoidea|Tenebrionidae|Telabis	Animalia	Arthropoda	Insecta	Coleoptera	Tenebrionidae	Telabis longipennis	335810	(Casey)	Telabis		longipennis			Species	M. Andrew Johnston (ORCID 0000-0002-0166-6985)	2022						M. Andrew Johnston (ORCID 0000-0002-0166-6985)		2022-04-29	2022	4	29	119		29.IV.2022
883711	MAJC	MAJC		ce9fc807-ec48-4444-8586-f7432fd3f77c	PreservedSpecimen	bebe7143-83ba-4b15-9b30-d4ce39bc3a73	MAJC0009560		Animalia|Arthropoda|Hexapoda|Insecta|Pterygota|Neoptera|Coleoptera|Polyphaga|Cucujiformia|Tenebrionoidea|Tenebrionidae|Telabis	Animalia	Arthropoda	Insecta	Coleoptera	Tenebrionidae	Telabis longipennis	335810	(Casey)	Telabis		longipennis			Species	M. Andrew Johnston (ORCID 0000-0002-0166-6985)	2022						M. Andrew Johnston (ORCID 0000-0002-0166-6985)		2022-04-29	2022	4	29	119		29.IV.2022
883712	MAJC	MAJC		ce9fc807-ec48-4444-8586-f7432fd3f77c	PreservedSpecimen	d9065c14-1ebc-4b90-bfc8-2ba2b2c3533c	MAJC0009561		Animalia|Arthropoda|Hexapoda|Insecta|Pterygota|Neoptera|Coleoptera|Polyphaga|Cucujiformia|Tenebrionoidea|Tenebrionidae|Telabis	Animalia	Arthropoda	Insecta	Coleoptera	Tenebrionidae	Telabis longipennis	335810	(Casey)	Telabis		longipennis			Species	M. Andrew Johnston (ORCID 0000-0002-0166-6985)	2022						M. Andrew Johnston (ORCID 0000-0002-0166-6985)		2022-04-29	2022	4	29	119		29.IV.2022
883713	MAJC	MAJC		ce9fc807-ec48-4444-8586-f7432fd3f77c	PreservedSpecimen	9971a254-c856-4188-9eca-54b497df9f73	MAJC0009562		Animalia|Arthropoda|Hexapoda|Insecta|Pterygota|Neoptera|Coleoptera|Polyphaga|Cucujiformia|Tenebrionoidea|Tenebrionidae|Telabis	Animalia	Arthropoda	Insecta	Coleoptera	Tenebrionidae	Telabis longipennis	335810	(Casey)	Telabis		longipennis			Species	M. Andrew Johnston (ORCID 0000-0002-0166-6985)	2022						M. Andrew Johnston (ORCID 0000-0002-0166-6985)		2022-04-29	2022	4	29	119		29.IV.2022
883714	MAJC	MAJC		ce9fc807-ec48-4444-8586-f7432fd3f77c	PreservedSpecimen	3841b882-d868-421b-ac6d-e5b294a793a1	MAJC0009563		Animalia|Arthropoda|Hexapoda|Insecta|Pterygota|Neoptera|Coleoptera|Polyphaga|Cucujiformia|Tenebrionoidea|Tenebrionidae|Telabis	Animalia	Arthropoda	Insecta	Coleoptera	Tenebrionidae	Telabis longipennis	335810	(Casey)	Telabis		longipennis			Species	M. Andrew Johnston (ORCID 0000-0002-0166-6985)	2022						M. Andrew Johnston (ORCID 0000-0002-0166-6985)		2022-04-29	2022	4	29	119		29.IV.2022
883715	MAJC	MAJC		ce9fc807-ec48-4444-8586-f7432fd3f77c	PreservedSpecimen	1f6a5f63-f6aa-4f64-bb35-c2f1244a2287	MAJC0009564		Animalia|Arthropoda|Hexapoda|Insecta|Pterygota|Neoptera|Coleoptera|Polyphaga|Cucujiformia|Tenebrionoidea|Tenebrionidae|Telabis	Animalia	Arthropoda	Insecta	Coleoptera	Tenebrionidae	Telabis longipennis	335810	(Casey)	Telabis		longipennis			Species	M. Andrew Johnston (ORCID 0000-0002-0166-6985)	2022						M. Andrew Johnston (ORCID 0000-0002-0166-6985)		2022-04-29	2022	4	29	119		29.IV.2022
883716	MAJC	MAJC		ce9fc807-ec48-4444-8586-f7432fd3f77c	PreservedSpecimen	e6204f03-bfd0-45cb-8870-594b7eea397a	MAJC0009565		Animalia|Arthropoda|Hexapoda|Insecta|Pterygota|Neoptera|Coleoptera|Polyphaga|Cucujiformia|Tenebrionoidea|Tenebrionidae|Telabis	Animalia	Arthropoda	Insecta	Coleoptera	Tenebrionidae	Telabis longipennis	335810	(Casey)	Telabis		longipennis			Species	M. Andrew Johnston (ORCID 0000-0002-0166-6985)	2022						M. Andrew Johnston (ORCID 0000-0002-0166-6985)		2022-04-29	2022	4	29	119		29.IV.2022
883717	MAJC	MAJC		ce9fc807-ec48-4444-8586-f7432fd3f77c	PreservedSpecimen	73a892d4-6223-4a1c-903b-5833e676149c	MAJC0009566		Animalia|Arthropoda|Hexapoda|Insecta|Pterygota|Neoptera|Coleoptera|Polyphaga|Cucujiformia|Tenebrionoidea|Tenebrionidae|Telabis	Animalia	Arthropoda	Insecta	Coleoptera	Tenebrionidae	Telabis longipennis	335810	(Casey)	Telabis		longipennis			Species	M. Andrew Johnston (ORCID 0000-0002-0166-6985)	2022						M. Andrew Johnston (ORCID 0000-0002-0166-6985)		2022-04-29	2022	4	29	119		29.IV.2022
883718	MAJC	MAJC		ce9fc807-ec48-4444-8586-f7432fd3f77c	PreservedSpecimen	1f336dc1-2c2e-4344-8fbb-05abd7d4643a	MAJC0009567		Animalia|Arthropoda|Hexapoda|Insecta|Pterygota|Neoptera|Coleoptera|Polyphaga|Cucujiformia|Tenebrionoidea|Tenebrionidae|Telabis	Animalia	Arthropoda	Insecta	Coleoptera	Tenebrionidae	Telabis longipennis	335810	(Casey)	Telabis		longipennis			Species	M. Andrew Johnston (ORCID 0000-0002-0166-6985)	2022						M. Andrew Johnston (ORCID 0000-0002-0166-6985)		2022-04-29	2022	4	29	119		29.IV.2022
883719	MAJC	MAJC		ce9fc807-ec48-4444-8586-f7432fd3f77c	PreservedSpecimen	863e8e30-8780-458b-a320-2eaab1664d37	MAJC0009568		Animalia|Arthropoda|Hexapoda|Insecta|Pterygota|Neoptera|Coleoptera|Polyphaga|Cucujiformia|Tenebrionoidea|Tenebrionidae|Telabis	Animalia	Arthropoda	Insecta	Coleoptera	Tenebrionidae	Telabis longipennis	335810	(Casey)	Telabis		longipennis			Species	M. Andrew Johnston (ORCID 0000-0002-0166-6985)	2022						M. Andrew Johnston (ORCID 0000-0002-0166-6985)		2022-04-29	2022	4	29	119		29.IV.2022
883720	MAJC	MAJC		ce9fc807-ec48-4444-8586-f7432fd3f77c	PreservedSpecimen	728ca6ad-16e1-4bfc-92d0-3c89348a2f54	MAJC0009569		Animalia|Arthropoda|Hexapoda|Insecta|Pterygota|Neoptera|Coleoptera|Polyphaga|Cucujiformia|Tenebrionoidea|Tenebrionidae|Telabis	Animalia	Arthropoda	Insecta	Coleoptera	Tenebrionidae	Telabis longipennis	335810	(Casey)	Telabis		longipennis			Species	M. Andrew Johnston (ORCID 0000-0002-0166-6985)	2022						M. Andrew Johnston (ORCID 0000-0002-0166-6985)		2022-04-29	2022	4	29	119		29.IV.2022
883721	MAJC	MAJC		ce9fc807-ec48-4444-8586-f7432fd3f77c	PreservedSpecimen	c312d970-7f65-4146-8536-8c1714f8a210	MAJC0009570		Animalia|Arthropoda|Hexapoda|Insecta|Pterygota|Neoptera|Coleoptera|Polyphaga|Cucujiformia|Tenebrionoidea|Tenebrionidae|Alaephus	Animalia	Arthropoda	Insecta	Coleoptera	Tenebrionidae	Alaephus macilentus	311630	Casey, 1891	Alaephus		macilentus			Species	M. Andrew Johnston (ORCID 0000-0002-0166-6985)	2022						Evan S. Waite (ORCID 0000-0001-6877-3964)		2022-06-03	2022	6	3	154		3.vi.2022
883722	MAJC	MAJC		ce9fc807-ec48-4444-8586-f7432fd3f77c	PreservedSpecimen	5aec6794-daca-4de5-8c1a-6ce6dacf4975	MAJC0009571		Animalia|Arthropoda|Hexapoda|Insecta|Pterygota|Neoptera|Coleoptera|Polyphaga|Cucujiformia|Tenebrionoidea|Tenebrionidae|Eupsophulus	Animalia	Arthropoda	Insecta	Coleoptera	Tenebrionidae	Eupsophulus castaneus	321354	(Horn)	Eupsophulus		castaneus			Species	M. Andrew Johnston (ORCID 0000-0002-0166-6985)	2022						M. Andrew Johnston (ORCID 0000-0002-0166-6985)		2022-06-03	2022	6	3	154		3.IV.2022
883723	ASU	ASUHIC		71ca74c2-208d-4784-998f-6f7ecc6ec090	PreservedSpecimen	c7251ac4-2a57-4516-8ca6-ce9c4da27305	ASUHIC0188391		Animalia|Arthropoda|Hexapoda|Insecta|Pterygota|Neoptera|Coleoptera|Polyphaga|Cucujiformia|Cleroidea|Cleridae|Clerinae|Enoclerus	Animalia	Arthropoda	Insecta	Coleoptera	Cleridae	Enoclerus quadrisignatus	286711	(Say)	Enoclerus		quadrisignatus			Species	B.H. Reily	2022						M. Andrew Johnston (ORCID 0000-0002-0166-6985)		2022-06-03	2022	6	3	154		3.IV.2022
883724	ASU	ASUHIC		71ca74c2-208d-4784-998f-6f7ecc6ec090	PreservedSpecimen	0921155a-ee7b-40c9-a29f-b89c97834f85	ASUHIC0188392		Animalia|Arthropoda|Hexapoda|Insecta|Pterygota|Neoptera|Coleoptera|Polyphaga|Cucujiformia|Cleroidea|Cleridae|Tillinae|Cymatodera	Animalia	Arthropoda	Insecta	Coleoptera	Cleridae	Cymatodera oblita	643228	Horn, 1876	Cymatodera		oblita			Species	B.H. Reily	2022						M. Andrew Johnston (ORCID 0000-0002-0166-6985)		2022-06-03	2022	6	3	154		3.IV.2022
883725	ASU	ASUHIC		71ca74c2-208d-4784-998f-6f7ecc6ec090	PreservedSpecimen	042f3f55-67e7-472f-b3ff-f719f3bff9a7	ASUHIC0188393		Animalia|Arthropoda|Hexapoda|Insecta|Pterygota|Neoptera|Coleoptera|Polyphaga|Cucujiformia|Cleroidea|Cleridae|Tillinae|Cymatodera	Animalia	Arthropoda	Insecta	Coleoptera	Cleridae	Cymatodera punctata	285002	Leconte	Cymatodera		punctata			Species	B.H. Reily	2022						M. Andrew Johnston (ORCID 0000-0002-0166-6985)		2022-06-03	2022	6	3	154		3.IV.2022
883726	ASU	ASUHIC		71ca74c2-208d-4784-998f-6f7ecc6ec090	PreservedSpecimen	a605dae4-62a1-4181-bb87-028503a2170c	ASUHIC0188394		Animalia|Arthropoda|Hexapoda|Insecta|Pterygota|Neoptera|Coleoptera|Polyphaga|Cucujiformia|Cleroidea|Cleridae|Tillinae|Cymatodera	Animalia	Arthropoda	Insecta	Coleoptera	Cleridae	Cymatodera punctata	285002	Leconte	Cymatodera		punctata			Species	B.H. Reily	2022						M. Andrew Johnston (ORCID 0000-0002-0166-6985)		2022-06-03	2022	6	3	154		3.IV.2022
883727	ASU	ASUHIC		71ca74c2-208d-4784-998f-6f7ecc6ec090	PreservedSpecimen	7ad10ec5-68ad-4634-8904-e9508cd47cd7	ASUHIC0188395		Animalia|Arthropoda|Hexapoda|Insecta|Pterygota|Neoptera|Coleoptera|Polyphaga|Cucujiformia|Cleroidea|Cleridae|Tillinae|Cymatodera	Animalia	Arthropoda	Insecta	Coleoptera	Cleridae	Cymatodera punctata	285002	Leconte	Cymatodera		punctata			Species	B.H. Reily	2022						M. Andrew Johnston (ORCID 0000-0002-0166-6985)		2022-06-03	2022	6	3	154		3.IV.2022
883728	ASU	ASUHIC		71ca74c2-208d-4784-998f-6f7ecc6ec090	PreservedSpecimen	b8b9fd43-b8aa-43e8-bae6-e878cab42b15	ASUHIC0188396		Animalia|Arthropoda|Hexapoda|Insecta|Pterygota|Neoptera|Coleoptera|Polyphaga|Cucujiformia|Curculionoidea|Curculionidae|Entiminae|Peritelini|Eucyllus	Animalia	Arthropoda	Insecta	Coleoptera	Curculionidae	Eucyllus unicolor	10484	Van Dyke, 1936	Eucyllus		unicolor			Species	B.H. Reily	2022						M. Andrew Johnston (ORCID 0000-0002-0166-6985)		2022-04-29				119		29.IV-3.VI.2022
883729	ASU	ASUHIC		71ca74c2-208d-4784-998f-6f7ecc6ec090	PreservedSpecimen	84559525-65fd-4589-9fd2-8b7fa9efaffa	ASUHIC0188397		Animalia|Arthropoda|Hexapoda|Insecta|Pterygota|Neoptera|Coleoptera|Polyphaga|Cucujiformia|Cleroidea|Cleridae|Tillinae|Araeodontia	Animalia	Arthropoda	Insecta	Coleoptera	Cleridae	Araeodontia peninsularis	312933	(Schaeffer)	Araeodontia		peninsularis			Species	Evan S. Waite (ORCID 0000-0001-6877-3964)	2022						Evan S. Waite (ORCID 0000-0001-6877-3964)		2022-06-03	2022	6	3	154		3.vi.2022
883730	ASU	ASUHIC		71ca74c2-208d-4784-998f-6f7ecc6ec090	PreservedSpecimen	7fb83faf-4c8f-4fec-b479-3a371cf1addc	ASUHIC0188398		Animalia|Arthropoda|Hexapoda|Insecta|Pterygota|Neoptera|Coleoptera|Polyphaga|Cucujiformia|Cleroidea|Cleridae|Hydnocerinae|Phyllobaenus	Animalia	Arthropoda	Insecta	Coleoptera	Cleridae	Phyllobaenus discoideus	331189	(LeConte, 1852)	Phyllobaenus		discoideus			Species	Evan S. Waite (ORCID 0000-0001-6877-3964)	2022						Evan S. Waite (ORCID 0000-0001-6877-3964)		2022-06-03	2022	6	3	154		3.vi.2022
883731	ASU	ASUHIC		71ca74c2-208d-4784-998f-6f7ecc6ec090	PreservedSpecimen	a857f945-144a-42c1-b83a-d9408436d4b7	ASUHIC0188399		Animalia|Arthropoda|Hexapoda|Insecta|Pterygota|Neoptera|Coleoptera|Polyphaga|Cucujiformia|Coccinelloidea|Coccinellidae|Scymninae|Scymnus	Animalia	Arthropoda	Insecta	Coleoptera	Coccinellidae	Scymnus (Pullus)	31804	Mulsant, 1846	Scymnus		(Pullus)			Subgenus	Evan S. Waite (ORCID 0000-0001-6877-3964)	2022						N.M. Franz		2022-06-04	2022	6	4	155		VI-04-2022
883733	ASU	ASUHIC		71ca74c2-208d-4784-998f-6f7ecc6ec090	PreservedSpecimen	e3ff6f7c-4293-45f8-9447-c23f1cbe68e0	ASUHIC0188400		Animalia|Arthropoda|Hexapoda|Insecta|Pterygota|Neoptera|Coleoptera|Polyphaga|Scarabaeiformia|Scarabaeoidea|Scarabaeidae|Melolonthinae|Acoma	Animalia	Arthropoda	Insecta	Coleoptera	Scarabaeidae	Acoma arizonica	276666	Brown, 1929	Acoma		arizonica			Species	M. Andrew Johnston (ORCID 0000-0002-0166-6985)	2022						M. Andrew Johnston (ORCID 0000-0002-0166-6985)		2022-06-03	2022	6	3	154		3.IV.2022
883734	ASU	ASUHIC		71ca74c2-208d-4784-998f-6f7ecc6ec090	PreservedSpecimen	88f1bc9e-068f-43c4-9c72-13e926111ae9	ASUHIC0188401		Animalia|Arthropoda|Hexapoda|Insecta|Pterygota|Neoptera|Coleoptera|Polyphaga|Scarabaeiformia|Scarabaeoidea|Scarabaeidae|Melolonthinae|Acoma	Animalia	Arthropoda	Insecta	Coleoptera	Scarabaeidae	Acoma arizonica	276666	Brown, 1929	Acoma		arizonica			Species	M. Andrew Johnston (ORCID 0000-0002-0166-6985)	2022						M. Andrew Johnston (ORCID 0000-0002-0166-6985)		2022-06-03	2022	6	3	154		3.IV.2022
883735	ASU	ASUHIC		71ca74c2-208d-4784-998f-6f7ecc6ec090	PreservedSpecimen	2132632b-9fd9-4e59-b95d-abd131ddfd1f	ASUHIC0188402		Animalia|Arthropoda|Hexapoda|Insecta|Pterygota|Neoptera|Coleoptera|Polyphaga|Scarabaeiformia|Scarabaeoidea|Scarabaeidae|Melolonthinae|Acoma	Animalia	Arthropoda	Insecta	Coleoptera	Scarabaeidae	Acoma arizonica	276666	Brown, 1929	Acoma		arizonica			Species	M. Andrew Johnston (ORCID 0000-0002-0166-6985)	2022						M. Andrew Johnston (ORCID 0000-0002-0166-6985)		2022-06-03	2022	6	3	154		3.IV.2022
883737	ASU	ASUHIC		71ca74c2-208d-4784-998f-6f7ecc6ec090	PreservedSpecimen	60ea18c0-592f-4755-8a0b-f4d5517313ac	ASUHIC0188403		Animalia|Arthropoda|Hexapoda|Insecta|Pterygota|Neoptera|Coleoptera|Polyphaga|Cucujiformia|Tenebrionoidea|Oedemeridae|Oedemerinae|Asclerini|Oxacis	Animalia	Arthropoda	Insecta	Coleoptera	Oedemeridae	Oxacis laevicollis	51227	Horn, 1896	Oxacis		laevicollis			Species	M. Andrew Johnston (ORCID 0000-0002-0166-6985)	2022						M. Andrew Johnston (ORCID 0000-0002-0166-6985)		2022-06-03	2022	6	3	154		3.IV.2022
883738	ASU	ASUHIC		71ca74c2-208d-4784-998f-6f7ecc6ec090	PreservedSpecimen	3a6c4464-269d-45a1-b77d-3742d4ce08bd	ASUHIC0188404		Animalia|Arthropoda|Hexapoda|Insecta|Pterygota|Neoptera|Coleoptera|Polyphaga|Cucujiformia|Tenebrionoidea|Oedemeridae|Oedemerinae|Asclerini	Animalia	Arthropoda	Insecta	Coleoptera	Oedemeridae	Oxycopis	29904	Arnett, 1951	Oxycopis					Genus	M. Andrew Johnston (ORCID 0000-0002-0166-6985)	2022		probably undescribed species - MAJ				M. Andrew Johnston (ORCID 0000-0002-0166-6985)		2022-06-03	2022	6	3	154		3.IV.2022
883739	ASU	ASUHIC		71ca74c2-208d-4784-998f-6f7ecc6ec090	PreservedSpecimen	bb02f06a-55c4-4043-99a9-cba32ed57508	ASUHIC0188405		Animalia|Arthropoda|Hexapoda|Insecta|Pterygota|Neoptera|Coleoptera|Polyphaga|Cucujiformia|Tenebrionoidea|Oedemeridae|Oedemerinae|Asclerini	Animalia	Arthropoda	Insecta	Coleoptera	Oedemeridae	Oxycopis	29904	Arnett, 1951	Oxycopis					Genus	M. Andrew Johnston (ORCID 0000-0002-0166-6985)	2022		probably undescribed species - MAJ				M. Andrew Johnston (ORCID 0000-0002-0166-6985)		2022-06-03	2022	6	3	154		3.IV.2022
883740	ASU	ASUHIC		71ca74c2-208d-4784-998f-6f7ecc6ec090	PreservedSpecimen	3120032e-6090-4208-8f3e-c7ca7aad0524	ASUHIC0188406		Animalia|Arthropoda|Hexapoda|Insecta|Pterygota|Neoptera|Coleoptera|Polyphaga|Cucujiformia|Tenebrionoidea|Scraptiidae|Anaspidinae|Pentariini|Diclidia	Animalia	Arthropoda	Insecta	Coleoptera	Scraptiidae	Diclidia greeni	44652	Liljeblad, 1918	Diclidia		greeni			Species	M. Andrew Johnston (ORCID 0000-0002-0166-6985)	2022						M. Andrew Johnston (ORCID 0000-0002-0166-6985)		2022-06-03	2022	6	3	154		3.IV.2022
883741	ASU	ASUHIC		71ca74c2-208d-4784-998f-6f7ecc6ec090	PreservedSpecimen	c0f4c696-f47f-4a91-af75-e61cf1c4725d	ASUHIC0188407		Animalia|Arthropoda|Hexapoda|Insecta|Pterygota|Neoptera|Coleoptera|Polyphaga|Cucujiformia|Tenebrionoidea|Scraptiidae|Anaspidinae|Pentariini|Diclidia	Animalia	Arthropoda	Insecta	Coleoptera	Scraptiidae	Diclidia greeni	44652	Liljeblad, 1918	Diclidia		greeni			Species	M. Andrew Johnston (ORCID 0000-0002-0166-6985)	2022						M. Andrew Johnston (ORCID 0000-0002-0166-6985)		2022-06-03	2022	6	3	154		3.IV.2022
883742	ASU	ASUHIC		71ca74c2-208d-4784-998f-6f7ecc6ec090	PreservedSpecimen	e777cc30-1e71-4076-9734-cf1b4d4879cd	ASUHIC0188408		Animalia|Arthropoda|Hexapoda|Insecta|Pterygota|Neoptera|Coleoptera|Polyphaga|Cucujiformia|Tenebrionoidea|Scraptiidae|Anaspidinae|Pentariini|Diclidia	Animalia	Arthropoda	Insecta	Coleoptera	Scraptiidae	Diclidia greeni	44652	Liljeblad, 1918	Diclidia		greeni			Species	M. Andrew Johnston (ORCID 0000-0002-0166-6985)	2022						M. Andrew Johnston (ORCID 0000-0002-0166-6985)		2022-06-03	2022	6	3	154		3.IV.2022
883743	ASU	ASUHIC		71ca74c2-208d-4784-998f-6f7ecc6ec090	PreservedSpecimen	f5e0b15e-6f60-4795-b3f8-c28cd02b6dbb	ASUHIC0188409		Animalia|Arthropoda|Hexapoda|Insecta|Pterygota|Neoptera|Coleoptera|Polyphaga|Cucujiformia|Tenebrionoidea|Scraptiidae|Anaspidinae|Pentariini|Diclidia	Animalia	Arthropoda	Insecta	Coleoptera	Scraptiidae	Diclidia greeni	44652	Liljeblad, 1918	Diclidia		greeni			Species	M. Andrew Johnston (ORCID 0000-0002-0166-6985)	2022						M. Andrew Johnston (ORCID 0000-0002-0166-6985)		2022-06-03	2022	6	3	154		3.IV.2022
883744	ASU	ASUHIC		71ca74c2-208d-4784-998f-6f7ecc6ec090	PreservedSpecimen	04c533d2-b4c7-4ae1-b0ef-138c94d17f09	ASUHIC0188410		Animalia|Arthropoda|Hexapoda|Insecta|Pterygota|Neoptera|Coleoptera|Polyphaga|Cucujiformia|Tenebrionoidea|Scraptiidae|Anaspidinae|Pentariini|Diclidia	Animalia	Arthropoda	Insecta	Coleoptera	Scraptiidae	Diclidia greeni	44652	Liljeblad, 1918	Diclidia		greeni			Species	M. Andrew Johnston (ORCID 0000-0002-0166-6985)	2022						M. Andrew Johnston (ORCID 0000-0002-0166-6985)		2022-06-03	2022	6	3	154		3.IV.2022
883745	ASU	ASUHIC		71ca74c2-208d-4784-998f-6f7ecc6ec090	PreservedSpecimen	df31952c-d26e-456b-bf7b-1b0dc4f8e86f	ASUHIC0188411		Animalia|Arthropoda|Hexapoda|Insecta|Pterygota|Neoptera|Coleoptera|Polyphaga|Cucujiformia|Tenebrionoidea|Scraptiidae|Anaspidinae|Pentariini|Diclidia	Animalia	Arthropoda	Insecta	Coleoptera	Scraptiidae	Diclidia greeni	44652	Liljeblad, 1918	Diclidia		greeni			Species	M. Andrew Johnston (ORCID 0000-0002-0166-6985)	2022						M. Andrew Johnston (ORCID 0000-0002-0166-6985)		2022-06-03	2022	6	3	154		3.IV.2022
883746	ASU	ASUHIC		71ca74c2-208d-4784-998f-6f7ecc6ec090	PreservedSpecimen	ab32f491-1251-4868-8fec-17f5becc7661	ASUHIC0188412		Animalia|Arthropoda|Hexapoda|Insecta|Pterygota|Neoptera|Coleoptera|Polyphaga|Cucujiformia|Tenebrionoidea|Scraptiidae|Anaspidinae|Pentariini|Diclidia	Animalia	Arthropoda	Insecta	Coleoptera	Scraptiidae	Diclidia greeni	44652	Liljeblad, 1918	Diclidia		greeni			Species	M. Andrew Johnston (ORCID 0000-0002-0166-6985)	2022						M. Andrew Johnston (ORCID 0000-0002-0166-6985)		2022-06-03	2022	6	3	154		3.IV.2022
883750	ASU	ASUHIC		71ca74c2-208d-4784-998f-6f7ecc6ec090	PreservedSpecimen	cc3f3988-2b0d-48a0-b1ad-552079a1ca91	ASUHIC0188413		Animalia|Arthropoda|Hexapoda|Insecta|Pterygota|Neoptera|Coleoptera|Polyphaga|Cucujiformia|Tenebrionoidea|Scraptiidae|Anaspidinae|Pentariini|Naucles	Animalia	Arthropoda	Insecta	Coleoptera	Scraptiidae	Naucles pusio	50045	(LeConte, 1858)	Naucles		pusio			Species	M. Andrew Johnston (ORCID 0000-0002-0166-6985)	2022						N.M. Franz		2022-06-04	2022	6	4	155		VI-04-2022
883752	ASU	ASUHIC		71ca74c2-208d-4784-998f-6f7ecc6ec090	PreservedSpecimen	9a38a06b-c62e-4089-b670-864ae5aa56b8	ASUHIC0188414		Animalia|Arthropoda|Hexapoda|Insecta|Pterygota|Neoptera|Coleoptera|Polyphaga|Cucujiformia|Tenebrionoidea|Tenebrionidae|Nocibiotes	Animalia	Arthropoda	Insecta	Coleoptera	Tenebrionidae	Nocibiotes caudatus	328593	Casey, 1895	Nocibiotes		caudatus			Species	M. Andrew Johnston (ORCID 0000-0002-0166-6985)	2022						M. Andrew Johnston (ORCID 0000-0002-0166-6985)		2022-04-29	2022	4	29	119		29.IV-3.VI.2022
883753	ASU	ASUHIC		71ca74c2-208d-4784-998f-6f7ecc6ec090	PreservedSpecimen	6f3d8435-e550-407c-bad0-1f62e826b8f5	ASUHIC0188415		Animalia|Arthropoda|Hexapoda|Insecta|Pterygota|Neoptera|Coleoptera|Polyphaga|Cucujiformia|Tenebrionoidea|Tenebrionidae|Nocibiotes	Animalia	Arthropoda	Insecta	Coleoptera	Tenebrionidae	Nocibiotes caudatus	328593	Casey, 1895	Nocibiotes		caudatus			Species	M. Andrew Johnston (ORCID 0000-0002-0166-6985)	2022						M. Andrew Johnston (ORCID 0000-0002-0166-6985)		2022-04-29	2022	4	29	119		29.IV-3.VI.2022
883754	ASU	ASUHIC		71ca74c2-208d-4784-998f-6f7ecc6ec090	PreservedSpecimen	632965a1-6a78-405a-87d7-549e9d08c84d	ASUHIC0188416		Animalia|Arthropoda|Hexapoda|Insecta|Pterygota|Neoptera|Coleoptera|Polyphaga|Cucujiformia|Tenebrionoidea|Tenebrionidae|Nocibiotes	Animalia	Arthropoda	Insecta	Coleoptera	Tenebrionidae	Nocibiotes caudatus	328593	Casey, 1895	Nocibiotes		caudatus			Species	M. Andrew Johnston (ORCID 0000-0002-0166-6985)	2022						M. Andrew Johnston (ORCID 0000-0002-0166-6985)		2022-04-29	2022	4	29	119		29.IV-3.VI.2022
883755	ASU	ASUHIC		71ca74c2-208d-4784-998f-6f7ecc6ec090	PreservedSpecimen	57a7b4d5-6f30-4ae6-bce1-1b75e6b52986	ASUHIC0188417		Animalia|Arthropoda|Hexapoda|Insecta|Pterygota|Neoptera|Coleoptera|Polyphaga|Cucujiformia|Tenebrionoidea|Tenebrionidae|Conibius	Animalia	Arthropoda	Insecta	Coleoptera	Tenebrionidae	Conibius opacus	284041	LeConte, 1866	Conibius opacus					Species	M. Andrew Johnston (ORCID 0000-0002-0166-6985)	2022						M. Andrew Johnston (ORCID 0000-0002-0166-6985)		2022-04-29	2022	4	29	119		29.IV-3.VI.2022
883756	ASU	ASUHIC		71ca74c2-208d-4784-998f-6f7ecc6ec090	PreservedSpecimen	e3a3484a-0fdf-4003-92c1-dc17f2df57f5	ASUHIC0188418		Animalia|Arthropoda|Hexapoda|Insecta|Pterygota|Neoptera|Coleoptera|Polyphaga|Cucujiformia|Tenebrionoidea|Tenebrionidae|Conibius	Animalia	Arthropoda	Insecta	Coleoptera	Tenebrionidae	Conibius opacus	284041	LeConte, 1866	Conibius opacus					Species	M. Andrew Johnston (ORCID 0000-0002-0166-6985)	2022						M. Andrew Johnston (ORCID 0000-0002-0166-6985)		2022-04-29	2022	4	29	119		29.IV-3.VI.2022
883757	ASU	ASUHIC		71ca74c2-208d-4784-998f-6f7ecc6ec090	PreservedSpecimen	efc8633f-66aa-4bda-bf37-8e78be1cd02d	ASUHIC0188428		Animalia|Arthropoda|Hexapoda|Insecta|Pterygota|Neoptera|Coleoptera|Polyphaga|Cucujiformia|Cleroidea|Melyridae|Malachiinae|Attalus	Animalia	Arthropoda	Insecta	Coleoptera	Melyridae	Attalus serraticornis	313615	Fall	Attalus		serraticornis			Species	M. Andrew Johnston (ORCID 0000-0002-0166-6985)	2022						M. Andrew Johnston (ORCID 0000-0002-0166-6985)		2022-04-29	2022	4	29	119		29.IV.2022
883758	ASU	ASUHIC		71ca74c2-208d-4784-998f-6f7ecc6ec090	PreservedSpecimen	b68e2566-6624-4a9f-9c86-39bf1b6f7cd9	ASUHIC0188420		Animalia|Arthropoda|Hexapoda|Insecta|Pterygota|Neoptera|Coleoptera|Polyphaga|Bostrichiformia|Bostrichoidea|Ptinidae|Mesocoelopodinae	Animalia	Arthropoda	Insecta	Coleoptera	Ptinidae	Tricorynus	16937	Waterhouse, 1849	Tricorynus					Genus	M. Andrew Johnston (ORCID 0000-0002-0166-6985)	2022		possibly lentus (Fall) or a similar species without distinct striae				M. Andrew Johnston (ORCID 0000-0002-0166-6985)		2022-06-03	2022	6	3	154		3.IV.2022
883759	ASU	ASUHIC		71ca74c2-208d-4784-998f-6f7ecc6ec090	PreservedSpecimen	6425ef59-4cd7-405c-b842-28f3fd2eb439	ASUHIC0188421		Animalia|Arthropoda|Hexapoda|Insecta|Pterygota|Neoptera|Coleoptera|Polyphaga|Cucujiformia|Chrysomeloidea|Chrysomelidae|Cryptocephalinae|Cryptocephalini|Pachybrachis	Animalia	Arthropoda	Insecta	Coleoptera	Chrysomelidae	Pachybrachis mellitus	51493	Bowditch, 1909	Pachybrachis		mellitus			Species	M. Andrew Johnston (ORCID 0000-0002-0166-6985)	2022						M. Andrew Johnston (ORCID 0000-0002-0166-6985)		2022-06-03	2022	6	3	154		3.IV.2022
883760	ASU	ASUHIC		71ca74c2-208d-4784-998f-6f7ecc6ec090	PreservedSpecimen	1cb61f9e-a13b-4b5e-81ec-b18f27525068	ASUHIC0188422		Animalia|Arthropoda|Hexapoda|Insecta|Pterygota|Neoptera|Coleoptera|Polyphaga|Cucujiformia|Chrysomeloidea|Chrysomelidae|Cryptocephalinae|Cryptocephalini|Pachybrachis	Animalia	Arthropoda	Insecta	Coleoptera	Chrysomelidae	Pachybrachis connexus	51443	Fall, 1915	Pachybrachis		connexus			Species	M. Andrew Johnston (ORCID 0000-0002-0166-6985)	2022						M. Andrew Johnston (ORCID 0000-0002-0166-6985)		2022-06-03	2022	6	3	154		3.IV.2022
883761	ASU	ASUHIC		71ca74c2-208d-4784-998f-6f7ecc6ec090	PreservedSpecimen	b58b2f5e-557d-420c-8d11-f5f42d3eff9e	ASUHIC0188423		Animalia|Arthropoda|Hexapoda|Insecta|Pterygota|Neoptera|Coleoptera|Polyphaga|Cucujiformia|Chrysomeloidea|Chrysomelidae|Cryptocephalinae|Cryptocephalini|Pachybrachis	Animalia	Arthropoda	Insecta	Coleoptera	Chrysomelidae	Pachybrachis connexus	51443	Fall, 1915	Pachybrachis		connexus			Species	M. Andrew Johnston (ORCID 0000-0002-0166-6985)	2022						M. Andrew Johnston (ORCID 0000-0002-0166-6985)		2022-06-03	2022	6	3	154		3.IV.2022
883762	ASU	ASUHIC		71ca74c2-208d-4784-998f-6f7ecc6ec090	PreservedSpecimen	08a1452f-a82b-4dbc-af18-44a24c11ef00	ASUHIC0188424		Animalia|Arthropoda|Hexapoda|Insecta|Pterygota|Neoptera|Coleoptera|Polyphaga|Cucujiformia|Chrysomeloidea|Chrysomelidae|Cryptocephalinae|Cryptocephalini|Pachybrachis	Animalia	Arthropoda	Insecta	Coleoptera	Chrysomelidae	Pachybrachis connexus	51443	Fall, 1915	Pachybrachis		connexus			Species	M. Andrew Johnston (ORCID 0000-0002-0166-6985)	2022						M. Andrew Johnston (ORCID 0000-0002-0166-6985)		2022-06-03	2022	6	3	154		3.IV.2022
883763	ASU	ASUHIC		71ca74c2-208d-4784-998f-6f7ecc6ec090	PreservedSpecimen	eb376894-9981-4fd8-9bc8-c45fe4e6dae1	ASUHIC0188425		Animalia|Arthropoda|Hexapoda|Insecta|Pterygota|Neoptera|Coleoptera|Polyphaga|Cucujiformia|Chrysomeloidea|Chrysomelidae|Galerucinae|Alticini	Animalia	Arthropoda	Insecta	Coleoptera	Chrysomelidae	Glyptina	27044	J. L. LeConte, 1859	Glyptina					Genus	M. Andrew Johnston (ORCID 0000-0002-0166-6985)	2022						M. Andrew Johnston (ORCID 0000-0002-0166-6985)		2022-04-29	2022	4	29	119		29.IV-3.VI.2022
883764	ASU	ASUHIC		71ca74c2-208d-4784-998f-6f7ecc6ec090	PreservedSpecimen	799554bd-e4d9-418d-8120-344f8a3eec30	ASUHIC0188426		Animalia|Arthropoda|Hexapoda|Insecta|Pterygota|Neoptera|Coleoptera|Polyphaga|Cucujiformia|Chrysomeloidea|Chrysomelidae|Galerucinae|Galerucini|Diorhabda	Animalia	Arthropoda	Insecta	Coleoptera	Chrysomelidae	Diorhabda carinulata	1637721	(Desbrochers, 1870)	Diorhabda		carinulata			Species	M. Andrew Johnston (ORCID 0000-0002-0166-6985)	2022						M. Andrew Johnston (ORCID 0000-0002-0166-6985)		2022-04-29	2022	4	29	119		29.IV-3.VI.2022
883765	MAJC	MAJC		ce9fc807-ec48-4444-8586-f7432fd3f77c	PreservedSpecimen	f5a2822c-3692-404e-86f6-49a6fb071bb5	MAJC0009572		Animalia|Arthropoda|Hexapoda|Insecta|Pterygota|Neoptera|Coleoptera|Polyphaga|Cucujiformia|Tenebrionoidea|Tenebrionidae|Steriphanus	Animalia	Arthropoda	Insecta	Coleoptera	Tenebrionidae	Steriphanus subopacus	335059	(Horn)	Steriphanus		subopacus			Species	M. Andrew Johnston (ORCID 0000-0002-0166-6985)	2022						M. Andrew Johnston (ORCID 0000-0002-0166-6985)		2022-04-29	2022	4	29	119		29.IV-3.VI.2022
883766	MAJC	MAJC		ce9fc807-ec48-4444-8586-f7432fd3f77c	PreservedSpecimen	9f7aa0a9-5fa1-4182-9129-935be446dc69	MAJC0009573		Animalia|Arthropoda|Hexapoda|Insecta|Pterygota|Neoptera|Coleoptera|Polyphaga|Cucujiformia|Tenebrionoidea|Tenebrionidae|Steriphanus	Animalia	Arthropoda	Insecta	Coleoptera	Tenebrionidae	Steriphanus subopacus	335059	(Horn)	Steriphanus		subopacus			Species	M. Andrew Johnston (ORCID 0000-0002-0166-6985)	2022						M. Andrew Johnston (ORCID 0000-0002-0166-6985)		2022-04-29	2022	4	29	119		29.IV-3.VI.2022
883767	MAJC	MAJC		ce9fc807-ec48-4444-8586-f7432fd3f77c	PreservedSpecimen	bfb6e85f-44e0-4099-b93d-407fa75a3cd6	MAJC0009574		Animalia|Arthropoda|Hexapoda|Insecta|Pterygota|Neoptera|Coleoptera|Polyphaga|Cucujiformia|Tenebrionoidea|Tenebrionidae|Steriphanus	Animalia	Arthropoda	Insecta	Coleoptera	Tenebrionidae	Steriphanus subopacus	335059	(Horn)	Steriphanus		subopacus			Species	M. Andrew Johnston (ORCID 0000-0002-0166-6985)	2022						M. Andrew Johnston (ORCID 0000-0002-0166-6985)		2022-04-29	2022	4	29	119		29.IV-3.VI.2022
883768	MAJC	MAJC		ce9fc807-ec48-4444-8586-f7432fd3f77c	PreservedSpecimen	7e83588a-2400-4106-91c6-b0562382f03a	MAJC0009575		Animalia|Arthropoda|Hexapoda|Insecta|Pterygota|Neoptera|Coleoptera|Polyphaga|Cucujiformia|Tenebrionoidea|Tenebrionidae|Edrotes	Animalia	Arthropoda	Insecta	Coleoptera	Tenebrionidae	Edrotes ventricosus	319504	LeConte, 1851	Edrotes		ventricosus			Species	C.C. Wirth	2022						M. Andrew Johnston (ORCID 0000-0002-0166-6985)		2022-04-29	2022	4	29	119		29.IV-3.VI.2022
883769	MAJC	MAJC		ce9fc807-ec48-4444-8586-f7432fd3f77c	PreservedSpecimen	a875abee-4149-40c8-b8e5-613844708103	MAJC0009576		Animalia|Arthropoda|Hexapoda|Insecta|Pterygota|Neoptera|Coleoptera|Polyphaga|Cucujiformia|Tenebrionoidea|Tenebrionidae|Eurymetopon	Animalia	Arthropoda	Insecta	Coleoptera	Tenebrionidae	Eurymetopon rufipes	321393	Eschscholtz	Eurymetopon		rufipes			Species	M. Andrew Johnston (ORCID 0000-0002-0166-6985)	2022						M. Andrew Johnston (ORCID 0000-0002-0166-6985)		2022-04-29	2022	4	29	119		29.IV-3.VI.2022
883770	MAJC	MAJC		ce9fc807-ec48-4444-8586-f7432fd3f77c	PreservedSpecimen	91127a60-b75b-434a-b206-c0b262553469	MAJC0009577		Animalia|Arthropoda|Hexapoda|Insecta|Pterygota|Neoptera|Coleoptera|Polyphaga|Cucujiformia|Tenebrionoidea|Tenebrionidae|Eurymetopon	Animalia	Arthropoda	Insecta	Coleoptera	Tenebrionidae	Eurymetopon rufipes	321393	Eschscholtz	Eurymetopon		rufipes			Species	M. Andrew Johnston (ORCID 0000-0002-0166-6985)	2022						M. Andrew Johnston (ORCID 0000-0002-0166-6985)		2022-04-29	2022	4	29	119		29.IV-3.VI.2022
883771	MAJC	MAJC		ce9fc807-ec48-4444-8586-f7432fd3f77c	PreservedSpecimen	33ad19a1-2760-4293-bef2-d05a76b40679	MAJC0009578		Animalia|Arthropoda|Hexapoda|Insecta|Pterygota|Neoptera|Coleoptera|Polyphaga|Cucujiformia|Tenebrionoidea|Tenebrionidae|Eurymetopon	Animalia	Arthropoda	Insecta	Coleoptera	Tenebrionidae	Eurymetopon rufipes	321393	Eschscholtz	Eurymetopon		rufipes			Species	M. Andrew Johnston (ORCID 0000-0002-0166-6985)	2022						M. Andrew Johnston (ORCID 0000-0002-0166-6985)		2022-04-29	2022	4	29	119		29.IV-3.VI.2022
883772	MAJC	MAJC		ce9fc807-ec48-4444-8586-f7432fd3f77c	PreservedSpecimen	c7361eab-d779-4460-a882-4997d9dfbf6f	MAJC0009579		Animalia|Arthropoda|Hexapoda|Insecta|Pterygota|Neoptera|Coleoptera|Polyphaga|Cucujiformia|Tenebrionoidea|Tenebrionidae|Eurymetopon	Animalia	Arthropoda	Insecta	Coleoptera	Tenebrionidae	Eurymetopon rufipes	321393	Eschscholtz	Eurymetopon		rufipes			Species	M. Andrew Johnston (ORCID 0000-0002-0166-6985)	2022						M. Andrew Johnston (ORCID 0000-0002-0166-6985)		2022-04-29	2022	4	29	119		29.IV-3.VI.2022
883773	MAJC	MAJC		ce9fc807-ec48-4444-8586-f7432fd3f77c	PreservedSpecimen	77532e38-3cd7-4467-aaff-2b3779b5ca3b	MAJC0009580		Animalia|Arthropoda|Hexapoda|Insecta|Pterygota|Neoptera|Coleoptera|Polyphaga|Cucujiformia|Tenebrionoidea|Tenebrionidae|Eurymetopon	Animalia	Arthropoda	Insecta	Coleoptera	Tenebrionidae	Eurymetopon rufipes	321393	Eschscholtz	Eurymetopon		rufipes			Species	M. Andrew Johnston (ORCID 0000-0002-0166-6985)	2022						M. Andrew Johnston (ORCID 0000-0002-0166-6985)		2022-04-29	2022	4	29	119		29.IV-3.VI.2022
884057	ASU	ASUHIC		71ca74c2-208d-4784-998f-6f7ecc6ec090	PreservedSpecimen	dff327e5-221e-4e19-b6d7-da137981159a	ASUHIC0146636		Animalia|Arthropoda|Hexapoda|Insecta|Pterygota|Neoptera|Coleoptera|Polyphaga|Cucujiformia|Chrysomeloidea|Chrysomelidae|Cryptocephalinae|Clytrini|Coleothorpa	Animalia	Arthropoda	Insecta	Coleoptera	Chrysomelidae	Coleothorpa axillaris	43438		Coleothorpa		axillaris			Species	Evan S. Waite	2022						Nico M Franz		2022-06-04	2022	6	4	155		VI-04-2022	Beating shrubs and trees
884058	ASU	ASUHIC		71ca74c2-208d-4784-998f-6f7ecc6ec090	PreservedSpecimen	f6f069b0-219a-4c87-a4c9-91e5bdb3e8df	ASUHIC0146637		Animalia|Arthropoda|Hexapoda|Insecta|Pterygota|Neoptera|Coleoptera|Polyphaga|Elateriformia|Dascilloidea|Dascillidae|Karumiinae|Anorus	Animalia	Arthropoda	Insecta	Coleoptera	Dascillidae	Anorus parvicollis	23721	Horn, 1894	Anorus		parvicollis			Species	Evan S. Waite	2022						M. Andrew Johnston (ORCID 0000-0002-0166-6985)		2022-06-03	2022	6	3	154		3.IV.2022
884059	ASU	ASUHIC		71ca74c2-208d-4784-998f-6f7ecc6ec090	PreservedSpecimen	b258dfc3-30bd-4fb6-a393-bd16d55251bb	ASUHIC0146638		Animalia|Arthropoda|Hexapoda|Insecta|Pterygota|Neoptera|Coleoptera|Polyphaga|Elateriformia|Dascilloidea|Dascillidae|Karumiinae|Anorus	Animalia	Arthropoda	Insecta	Coleoptera	Dascillidae	Anorus parvicollis	23721	Horn, 1894	Anorus		parvicollis			Species	Evan S. Waite	2022						M. Andrew Johnston (ORCID 0000-0002-0166-6985)		2022-06-03	2022	6	3	154		3.IV.2022
884060	ASU	ASUHIC		71ca74c2-208d-4784-998f-6f7ecc6ec090	PreservedSpecimen	4066e5be-c89d-4b08-a83a-f75aef0674aa	ASUHIC0146639		Animalia|Arthropoda|Hexapoda|Insecta|Pterygota|Neoptera|Coleoptera|Polyphaga|Elateriformia|Dascilloidea|Dascillidae|Karumiinae|Anorus	Animalia	Arthropoda	Insecta	Coleoptera	Dascillidae	Anorus parvicollis	23721	Horn, 1894	Anorus		parvicollis			Species	Evan S. Waite	2022						M. Andrew Johnston (ORCID 0000-0002-0166-6985)		2022-06-03	2022	6	3	154		3.IV.2022
884061	ASU	ASUHIC		71ca74c2-208d-4784-998f-6f7ecc6ec090	PreservedSpecimen	31721acc-98a8-4abf-8066-af35246b79a1	ASUHIC0146640		Animalia|Arthropoda|Hexapoda|Insecta|Pterygota|Neoptera|Coleoptera|Polyphaga|Cucujiformia|Chrysomeloidea|Chrysomelidae|Galerucinae|Galerucini|Diorhabda	Animalia	Arthropoda	Insecta	Coleoptera	Chrysomelidae	Diorhabda carinulata	1637721	(Desbrochers, 1870)	Diorhabda		carinulata			Species	Evan S. Waite	2022						Nico M Franz		2022-06-04	2022	6	4	155		VI-04-2022	Beating shrubs and trees
[truncated: 37 more columns]
