# Supplementary material for: Insect collecting bias in Arizona with a preliminary checklist of the beetles from the Sand Tank Mountains
Source: Biodivers Data J. 2023 Jun 28;11:e101960. doi: 10.3897/BDJ.11.e101960 (PMC10323768; doi:10.3897/BDJ.11.e101960)
Supplement: Supplementary material 4 — Sand Tank Coleoptera specimen records [file bdj-11-e101960-s004.zip › multimedia.csv]

coreid	identifier	accessURI	thumbnailAccessURI	goodQualityAccessURI	rights	Owner	creator	UsageTerms	WebStatement	caption	comments	providerManagedID	MetadataDate	format	associatedSpecimenReference	type	subtype	metadataLanguage
