# Supplementary material for: Insect collecting bias in Arizona with a preliminary checklist of the beetles from the Sand Tank Mountains
Source: Biodivers Data J. 2023 Jun 28;11:e101960. doi: 10.3897/BDJ.11.e101960 (PMC10323768; doi:10.3897/BDJ.11.e101960)
Supplement: Supplementary material 4 — Sand Tank Coleoptera specimen records [file bdj-11-e101960-s004.zip › meta.xml]

<?xml version="1.0" encoding="UTF-8"?>
<archive xmlns="http://rs.tdwg.org/dwc/text/" metadata="eml.xml" xmlns:xsi="http://www.w3.org/2001/XMLSchema-instance" xsi:schemaLocation="http://rs.tdwg.org/dwc/text/   http://rs.tdwg.org/dwc/text/tdwg_dwc_text.xsd"><core dateFormat="YYYY-MM-DD" encoding="UTF-8" fieldsTerminatedBy="," linesTerminatedBy="\n" fieldsEnclosedBy="&quot;" ignoreHeaderLines="1" rowType="http://rs.tdwg.org/dwc/terms/Occurrence"><files><location>occurrences.csv</location></files><id index="0"/><field index="1" term="http://rs.tdwg.org/dwc/terms/institutionCode"/><field index="2" term="http://rs.tdwg.org/dwc/terms/collectionCode"/><field index="3" term="http://rs.tdwg.org/dwc/terms/ownerInstitutionCode"/><field index="4" term="http://rs.tdwg.org/dwc/terms/collectionID"/><field index="5" term="http://rs.tdwg.org/dwc/terms/basisOfRecord"/><field index="6" term="http://rs.tdwg.org/dwc/terms/occurrenceID"/><field index="7" term="http://rs.tdwg.org/dwc/terms/catalogNumber"/><field index="8" term="http://rs.tdwg.org/dwc/terms/otherCatalogNumbers"/><field index="9" term="http://rs.tdwg.org/dwc/terms/higherClassification"/><field index="10" term="http://rs.tdwg.org/dwc/terms/kingdom"/><field index="11" term="http://rs.tdwg.org/dwc/terms/phylum"/><field index="12" term="http://rs.tdwg.org/dwc/terms/class"/><field index="13" term="http://rs.tdwg.org/dwc/terms/order"/><field index="14" term="http://rs.tdwg.org/dwc/terms/family"/><field index="15" term="http://rs.tdwg.org/dwc/terms/scientificName"/><field index="16" term="http://rs.tdwg.org/dwc/terms/taxonID"/><field index="17" term="http://rs.tdwg.org/dwc/terms/scientificNameAuthorship"/><field index="18" term="http://rs.tdwg.org/dwc/terms/genus"/><field index="19" term="http://rs.tdwg.org/dwc/terms/subgenus"/><field index="20" term="http://rs.tdwg.org/dwc/terms/specificEpithet"/><field index="21" term="http://rs.tdwg.org/dwc/terms/verbatimTaxonRank"/><field index="22" term="http://rs.tdwg.org/dwc/terms/infraspecificEpithet"/><field index="23" term="http://rs.tdwg.org/dwc/terms/taxonRank"/><field index="24" term="http://rs.tdwg.org/dwc/terms/identifiedBy"/><field index="25" term="http://rs.tdwg.org/dwc/terms/dateIdentified"/><field index="26" term="http://rs.tdwg.org/dwc/terms/identificationReferences"/><field index="27" term="http://rs.tdwg.org/dwc/terms/identificationRemarks"/><field index="28" term="http://rs.tdwg.org/dwc/terms/taxonRemarks"/><field index="29" term="http://rs.tdwg.org/dwc/terms/identificationQualifier"/><field index="30" term="http://rs.tdwg.org/dwc/terms/typeStatus"/><field index="31" term="http://rs.tdwg.org/dwc/terms/recordedBy"/><field index="32" term="http://rs.tdwg.org/dwc/terms/recordNumber"/><field index="33" term="http://rs.tdwg.org/dwc/terms/eventDate"/><field index="34" term="http://rs.tdwg.org/dwc/terms/year"/><field index="35" term="http://rs.tdwg.org/dwc/terms/month"/><field index="36" term="http://rs.tdwg.org/dwc/terms/day"/><field index="37" term="http://rs.tdwg.org/dwc/terms/startDayOfYear"/><field index="38" term="http://rs.tdwg.org/dwc/terms/endDayOfYear"/><field index="39" term="http://rs.tdwg.org/dwc/terms/verbatimEventDate"/><field index="40" term="http://rs.tdwg.org/dwc/terms/occurrenceRemarks"/><field index="41" term="http://rs.tdwg.org/dwc/terms/habitat"/><field index="42" term="http://rs.tdwg.org/dwc/terms/fieldNumber"/><field index="43" term="http://rs.tdwg.org/dwc/terms/eventID"/><field index="44" term="http://rs.tdwg.org/dwc/terms/informationWithheld"/><field index="45" term="http://rs.tdwg.org/dwc/terms/dataGeneralizations"/><field index="46" term="http://rs.tdwg.org/dwc/terms/dynamicProperties"/><field index="47" term="http://rs.tdwg.org/dwc/terms/associatedOccurrences"/><field index="48" term="http://rs.tdwg.org/dwc/terms/associatedSequences"/><field index="49" term="http://rs.tdwg.org/dwc/terms/associatedTaxa"/><field index="50" term="http://rs.tdwg.org/dwc/terms/reproductiveCondition"/><field index="51" term="http://rs.tdwg.org/dwc/terms/establishmentMeans"/><field index="52" term="http://rs.tdwg.org/dwc/terms/lifeStage"/><field index="53" term="http://rs.tdwg.org/dwc/terms/sex"/><field index="54" term="http://rs.tdwg.org/dwc/terms/individualCount"/><field index="55" term="http://rs.tdwg.org/dwc/terms/preparations"/><field index="56" term="http://rs.tdwg.org/dwc/terms/country"/><field index="57" term="http://rs.tdwg.org/dwc/terms/stateProvince"/><field index="58" term="http://rs.tdwg.org/dwc/terms/county"/><field index="59" term="http://rs.tdwg.org/dwc/terms/municipality"/><field index="60" term="http://rs.tdwg.org/dwc/terms/locality"/><field index="61" term="http://rs.tdwg.org/dwc/terms/locationRemarks"/><field index="62" term="http://rs.tdwg.org/dwc/terms/decimalLatitude"/><field index="63" term="http://rs.tdwg.org/dwc/terms/decimalLongitude"/><field index="64" term="http://rs.tdwg.org/dwc/terms/geodeticDatum"/><field index="65" term="http://rs.tdwg.org/dwc/terms/coordinateUncertaintyInMeters"/><field index="66" term="http://rs.tdwg.org/dwc/terms/verbatimCoordinates"/><field index="67" term="http://rs.tdwg.org/dwc/terms/georeferencedBy"/><field index="68" term="http://rs.tdwg.org/dwc/terms/georeferenceProtocol"/><field index="69" term="http://rs.tdwg.org/dwc/terms/georeferenceSources"/><field index="70" term="http://rs.tdwg.org/dwc/terms/georeferenceVerificationStatus"/><field index="71" term="http://rs.tdwg.org/dwc/terms/georeferenceRemarks"/><field index="72" term="http://rs.tdwg.org/dwc/terms/minimumElevationInMeters"/><field index="73" term="http://rs.tdwg.org/dwc/terms/maximumElevationInMeters"/><field index="74" term="http://rs.tdwg.org/dwc/terms/minimumDepthInMeters"/><field index="75" term="http://rs.tdwg.org/dwc/terms/maximumDepthInMeters"/><field index="76" term="http://rs.tdwg.org/dwc/terms/verbatimDepth"/><field index="77" term="http://rs.tdwg.org/dwc/terms/verbatimElevation"/><field index="78" term="http://rs.tdwg.org/dwc/terms/disposition"/><field index="79" term="http://purl.org/dc/terms/language"/><field index="80" term="https://symbiota.org/terms/recordEnteredBy"/><field index="81" term="http://purl.org/dc/terms/modified"/><field index="82" term="http://purl.org/dc/elements/1.1/rights"/><field index="83" term="http://purl.org/dc/terms/rightsHolder"/><field index="84" term="http://purl.org/dc/terms/accessRights"/><field index="85" term="https://symbiota.org/terms/recordID"/><field index="86" term="http://purl.org/dc/terms/references"/></core><extension encoding="UTF-8" fieldsTerminatedBy="," linesTerminatedBy="\n" fieldsEnclosedBy="&quot;" ignoreHeaderLines="1" rowType="http://rs.tdwg.org/dwc/terms/Identification"><files><location>identifications.csv</location></files><coreid index="0"/><field index="1" term="http://rs.tdwg.org/dwc/terms/identifiedBy"/><field index="2" term="https://symbiota.org/terms/identifiedByID"/><field index="3" term="http://rs.tdwg.org/dwc/terms/dateIdentified"/><field index="4" term="http://rs.tdwg.org/dwc/terms/identificationQualifier"/><field index="5" term="http://rs.tdwg.org/dwc/terms/scientificName"/><field index="6" term="https://symbiota.org/terms/tidInterpreted"/><field index="7" term="http://rs.tdwg.org/dwc/terms/scientificNameAuthorship"/><field index="8" term="http://rs.tdwg.org/dwc/terms/genus"/><field index="9" term="http://rs.tdwg.org/dwc/terms/specificEpithet"/><field index="10" term="http://rs.tdwg.org/dwc/terms/taxonRank"/><field index="11" term="http://rs.tdwg.org/dwc/terms/infraspecificEpithet"/><field index="12" term="http://rs.tdwg.org/dwc/terms/identificationReferences"/><field index="13" term="http://rs.tdwg.org/dwc/terms/identificationRemarks"/><field index="14" term="http://portal.idigbio.org/terms/recordID"/><field index="15" term="http://purl.org/dc/terms/modified"/></extension><extension encoding="UTF-8" fieldsTerminatedBy="," linesTerminatedBy="\n" fieldsEnclosedBy="&quot;" ignoreHeaderLines="1" rowType="http://rs.tdwg.org/ac/terms/Multimedia"><files><location>multimedia.csv</location></files><coreid index="0"/><field index="1" term="http://purl.org/dc/terms/identifier"/><field index="2" term="http://rs.tdwg.org/ac/terms/accessURI"/><field index="3" term="http://rs.tdwg.org/ac/terms/thumbnailAccessURI"/><field index="4" term="http://rs.tdwg.org/ac/terms/goodQualityAccessURI"/><field index="5" term="http://purl.org/dc/terms/rights"/><field index="6" term="http://ns.adobe.com/xap/1.0/rights/Owner"/><field index="7" term="http://purl.org/dc/elements/1.1/creator"/><field index="8" term="http://ns.adobe.com/xap/1.0/rights/UsageTerms"/><field index="9" term="http://ns.adobe.com/xap/1.0/rights/WebStatement"/><field index="10" term="http://rs.tdwg.org/ac/terms/caption"/><field index="11" term="http://rs.tdwg.org/ac/terms/comments"/><field index="12" term="http://rs.tdwg.org/ac/terms/providerManagedID"/><field index="13" term="http://ns.adobe.com/xap/1.0/MetadataDate"/><field index="14" term="http://purl.org/dc/terms/format"/><field index="15" term="http://rs.tdwg.org/ac/terms/associatedSpecimenReference"/><field index="16" term="http://purl.org/dc/terms/type"/><field index="17" term="http://rs.tdwg.org/ac/terms/subtype"/><field index="18" term="http://rs.tdwg.org/ac/terms/metadataLanguage"/></extension></archive>
