# Supplementary material for: Insect collecting bias in Arizona with a preliminary checklist of the beetles from the Sand Tank Mountains
Source: Biodivers Data J. 2023 Jun 28;11:e101960. doi: 10.3897/BDJ.11.e101960 (PMC10323768; doi:10.3897/BDJ.11.e101960)
Supplement: Supplementary material 4 — Sand Tank Coleoptera specimen records [file bdj-11-e101960-s004.zip › eml.xml]

<?xml version="1.0" encoding="UTF-8"?>
<eml:eml xmlns:eml="eml://ecoinformatics.org/eml-2.1.1" xmlns:dc="http://purl.org/dc/terms/" xmlns:xsi="http://www.w3.org/2001/XMLSchema-instance" xsi:schemaLocation="eml://ecoinformatics.org/eml-2.1.1 http://rs.gbif.org/schema/eml-gbif-profile/1.0.1/eml.xsd" packageId="13b9ab69-0a96-4e8b-af94-a20fe7ecaaed" system="https://symbiota.org" scope="system" xml:lang="eng"><dataset><title xml:lang="eng">Ecdysis Portal general data extract</title><creator id="b925ff4c-8eba-495c-b5ed-852c7affb2ea"><organizationName>Ecdysis Portal</organizationName><electronicMailAddress>ajohnston@asu.edu</electronicMailAddress><onlineUrl>https://serv.biokic.asu.edu/ecdysis/index.php</onlineUrl></creator><metadataProvider><organizationName>Ecdysis Portal</organizationName><electronicMailAddress>ajohnston@asu.edu</electronicMailAddress><onlineUrl>https://serv.biokic.asu.edu/ecdysis/index.php</onlineUrl></metadataProvider><pubDate>2022-07-05</pubDate><language>eng</language><associatedParty><individualName><surName>Johnston</surName><givenName>Andrew</givenName></individualName><electronicMailAddress>ajohnston@asu.edu</electronicMailAddress><role>datasetOriginator</role><organizationName>Arizona State University</organizationName><positionName>Invertebrate Collections Manager, NEON Biorepository</positionName><address><city>Tempe</city><administrativeArea>AZ</administrativeArea><postalCode>85282</postalCode><country>USA</country></address></associatedParty></dataset><additionalMetadata><metadata><symbiota id="b925ff4c-8eba-495c-b5ed-852c7affb2ea"><dateStamp>2022-07-05T12:51:21-07:00</dateStamp><citation identifier="63c87baa-b315-4c1d-98a1-4db2ebb5c521">Ecdysis Portal - 63c87baa-b315-4c1d-98a1-4db2ebb5c521</citation><physical><characterEncoding>UTF-8</characterEncoding><dataFormat><externallyDefinedFormat><formatName>Darwin Core Archive</formatName></externallyDefinedFormat></dataFormat></physical><collection identifier="71ca74c2-208d-4784-998f-6f7ecc6ec090" id="1"><alternateIdentifier>https://serv.biokic.asu.edu/ecdysis/collections/misc/collprofiles.php?collid=1</alternateIdentifier><parentCollectionIdentifier>ASU</parentCollectionIdentifier><collectionIdentifier>ASUHIC</collectionIdentifier><collectionName>Arizona State University Hasbrouck Insect Collection</collectionName><resourceLogoUrl>https://serv.biokic.asu.edu:443/ecdysis/content/collicon/asu-asuhic.jpg</resourceLogoUrl><onlineUrl>https://biokic.asu.edu/collections/asuhic</onlineUrl><intellectualRights>http://creativecommons.org/publicdomain/zero/1.0/</intellectualRights><associatedParty><individualName><surName>Nico Franz</surName><givenName></givenName></individualName><electronicMailAddress>nico.franz@asu.edu</electronicMailAddress></associatedParty><associatedParty><individualName><surName>Lee</surName><givenName>Sangmi</givenName></individualName><positionName>Collection Manager</positionName><electronicMailAddress>slee281@asu.edu</electronicMailAddress><userId>https://orcid.org/0000-0002-9636-8242</userId></associatedParty><abstract><para>The ASU Frank F. Hasbrouck Insect Collection contains approximately 1,000,000 insect specimens, representing at least 25 orders, 390 families, 4,000 genera, 12,000 species and 1,240 subspecies. Most specimens are from the southwestern United States; however considerable representative material is also available from other North American regions and Mexico. The collection was largely developed through the activities of past faculty - Drs. Frank Hasbrouck, Gordon Castle and Mont Cazier - and their students. An extensive reprint collection is available to visiting researchers. For further information and to arrange a visit or loan, please contact Curator Dr. Nico Franz (nico.franz@asu.edu) or Collection Manager Dr. Sangmi Lee (slee281@asu.edu).</para></abstract></collection><collection identifier="ce9fc807-ec48-4444-8586-f7432fd3f77c" id="4"><alternateIdentifier>https://serv.biokic.asu.edu/ecdysis/collections/misc/collprofiles.php?collid=4</alternateIdentifier><parentCollectionIdentifier>MAJC</parentCollectionIdentifier><collectionIdentifier>MAJC</collectionIdentifier><collectionName>M. Andrew Johnston Research Collection</collectionName><resourceLogoUrl>https://serv.biokic.asu.edu:443/ecdysis/content/collicon/majc-majc.jpg</resourceLogoUrl><onlineUrl>https://github.com/mandrewj/majc</onlineUrl><intellectualRights>http://creativecommons.org/publicdomain/zero/1.0/</intellectualRights><associatedParty><individualName><surName></surName></individualName><electronicMailAddress></electronicMailAddress></associatedParty><associatedParty><individualName><surName>Johnston</surName><givenName>Andrew</givenName></individualName><positionName>Curator and Collection Manager</positionName><electronicMailAddress>ajohnston@asu.edu</electronicMailAddress><userId>https://orcid.org/0000-0002-0166-6985</userId></associatedParty><abstract><para>The M. Andrew Johnston Research Collection is comprised primarily of beetles, especially darkling beetles (family Tenebrionidae Latreille, 1802). The MAJC has an emphasis on specimens from the southwestern deserts of North America and others pertaining to ongoing systematic research. The collection contains roughly 20,000 pinned specimens, a frozen tissue collection stored in ethanol, and full body disarticulations for morphological examination.</para></abstract></collection></symbiota></metadata></additionalMetadata></eml:eml>
