# Supplementary material for: Insect collecting bias in Arizona with a preliminary checklist of the beetles from the Sand Tank Mountains
Source: Biodivers Data J. 2023 Jun 28;11:e101960. doi: 10.3897/BDJ.11.e101960 (PMC10323768; doi:10.3897/BDJ.11.e101960)
Supplement: Supplementary material 5 — Data analysis and figure generation script [file bdj-11-e101960-s005.r]

# occurrence data handling - using DWC coding from a symbiota download
library("ggplot2")
library("ggpubr")
library("dplyr")
library("iNEXT")
library("cowplot")

# Analyze Mountain Data from qGIS ------------------------------------------------

#read mountain stat data
mtndata<- read.csv("Desktop/AZ_diversity/AZ_mountains_final.csv")
#read annotated insect records
insectMtn<-read.csv("~/Desktop/AZ_diversity/Insect_records_Mountains.csv")
#read annotated plant records
plantMtn<-read.csv("Desktop/AZ_diversity/Plant_records_Mountains.csv")


#summarise can have multiple counts - name the output field and give a length/sum/mean/etc function on the item to analyze
insectData<-insectMtn %>% group_by(MapID) %>% summarise(taxa=length(unique(scientificName)),count=length(gbifID),collEvent=length(unique(paste0(recordedBy,year,month,day))))
plantData<-plantMtn %>% group_by(MapID) %>% summarise(plantTaxa=length(unique(scientificName)),plantCount=length(gbifID))

#group by multiple fields
exampleData<-insectMtn %>% group_by(month,year) %>% count()
monthdata<-insectMtn %>% group_by(month) %>% count()
plot(monthdata$month,monthdata$n)

#Generate full mountain range data and save to file
fullData<-left_join(mtndata,insectData,by="MapID")
fullData<-left_join(fullData,plantData,by="MapID")
nochiri<-fullData[fullData$MapID !="5",]


write.csv(fullData, file="Desktop/AZ_diversity/fullData.csv")
write.csv(nochiri, file="Desktop/AZ_diversity/nochiriData.csv")

#import file to bypass above steps
fullData<-read.csv("Desktop/AZ_diversity/fullData.csv")

noOutliers<-fullData[fullData$MapID !="5",]
noOutliers<-noOutliers[noOutliers$MapID !="6",]
noOutliers<-noOutliers[noOutliers$MapID !="7",]
noOutliers<-noOutliers[noOutliers$MapID !="9",]
noOutliers<-noOutliers[noOutliers$MapID !="44",]


# Analyze ecoregion Data from qGIS ------------------------------------------------

#Read in ecoregion data and plants/insects
azeco<-read.csv("Desktop/AZ_diversity/AZ_ecoregionsIII.csv")
ecoPlant<-read.csv("Desktop/AZ_diversity/Plant_records_Ecoregion.csv")
ecoInsect<-read.csv("~/Desktop/AZ_diversity/Insect_records_Ecoregion.csv")

x<-ecoInsect %>% group_by(NA_L3CODE) %>% summarise(insTaxa=length(unique(scientificName)),insCount=length(gbifID),insEvents=length(unique(paste0(recordedBy,day,month,year))))
y<-ecoPlant %>% group_by(NA_L3CODE) %>% summarise(plantTaxa=length(unique(scientificName)),plantCount=length(gbifID),plantEvents=length(unique(paste0(recordedBy,day,month,year))))


ecoData<-left_join(azeco,x,by="NA_L3CODE")
ecoData<-left_join(ecoData,y,by="NA_L3CODE")

ecoData
#save(ecoData, file="Desktop/AZ_diversity/ecoData.Robj")
write.csv(ecoData, file="Desktop/AZ_diversity/ecoData.csv")

#import file to byass above steps
ecoData<-read.csv("~/Desktop/AZ_diversity/ecoData.csv")


ecoSpecies<-ecoInsect[ecoInsect$taxonRank=="SPECIES",] #505,935 records

#iNext rarefaction and extrapolation analyses

z<-ecoInsect %>% group_by(NA_L3CODE) %>% count(scientificName)
specData<-c()
for(area in unique(unlist(z$NA_L3CODE))) {
  specData[[area]]<-z$n[z$NA_L3CODE==area]
}
labels(specData)
names(specData)<-c("10.1.6 Colorado Plateaus", "10.1.7 AZ/NM Plateaus","10.2.1 Mojave Basin and Range","10.2.2 Sonoran Desert","10.2.4","12.1.1 Madrean Archipelago","13.1.1 AZ/NM Mountains")


#call iNEXT
#outArea1<-iNEXT(specData[1:4], q=0, datatype="abundance")
#outArea2<-iNEXT(specData[5:7], q=0, datatype="abundance")
outAreaA<-iNEXT(specData[c(4,6,7)], q=0, datatype="abundance")
outAreaB<-iNEXT(specData[c(1,2,3)], q=0, datatype="abundance")

#ggiNEXT(outArea1, type=1)
#ggiNEXT(outArea2, type=1)
F5a<-ggiNEXT(outAreaA, type=1)
save_plot("~/Desktop/AZ_diversity/F5A-largeAreas.png",F5a, base_width=12, base_height=8)

F5b<-ggiNEXT(outAreaB, type=1)
save_plot("~/Desktop/AZ_diversity/F5B-smallAreas.png",F5b, base_width=12, base_height=8)

z2<- ecoInsect %>% count(scientificName)
azInsect<-z2$n #14,769 species, 24,651 unique taxa (all ranks)

outAZall<-iNEXT(azInsect, q=0, datatype="abundance")
outAZall #species richness estimator 35969.559

azSpecies<- ecoInsect[ecoInsect$taxonRank=="SPECIES",]
z2a<- azSpecies %>% count(scientificName)
azSpCount<- z2a$n
outAZsp<-iNEXT(azSpCount, q=0, datatype="abundance")
outAZsp #species richness estimator 21620.677

F5c<-ggiNEXT(outAZall, type=1) +
  theme(legend.position="none") 
save_plot("~/Desktop/AZ_diversity/F5C-allAZallTaxa.png",F5c, base_width=12, base_height=8)

chiriRecords<-insectMtn[insectMtn$MapID==5,] #117,397 records for all taxa
chiriSpecies<-chiriRecords[chiriRecords$taxonRank=="SPECIES",] #86,055 records ID'd to species
z3 <- chiriRecords %>% count(scientificName) #6,663 total taxa from all ranks, 
z4 <- chiriSpecies %>% count(scientificName) #4,604 species

chiriOut<-iNEXT(z3$n, q=0, datatype="abundance") #Species Richness estimate: 9599.504
F5d<-ggiNEXT(chiriOut, type=1) +
  theme(legend.position="none") +
  labs(y="All taxa diversity")

save_plot("~/Desktop/AZ_diversity/F5D-chiriAllTaxa.png",F5d, base_width=12, base_height=8)

chiriOut2<-iNEXT(z4$n, q=0, datatype="abundance") #species richness estimate:6520.815
F5e<-ggiNEXT(chiriOut, type=1) +
  theme(legend.position="none") +
  labs(y="Species diversity")

save_plot("~/Desktop/AZ_diversity/F5E-chiriSpeces.png",F5e, base_width=12, base_height=8)


#Examining mountain data for outliers

statData<-fullData[ ,c("count","collEvent","taxa")]
statData %>% rename(Records = count,CollectingEvents = collEvent,Taxa = taxa)

shapiro.test(noOutliers$count)
boxplot(noOutliers$count)

#record counts
boxplot(fullData$count)
hist(fullData$count)
shapiro.test(fullData$count)

b1<-ggplot(fullData, aes(y=count))+
  geom_boxplot(color="blue")+
  labs(y="records")+
  theme(panel.background = element_blank(), axis.line = element_line(colour = "black"))
h1<-ggplot(fullData, aes(x=count))+
  geom_histogram(bins=50,color="black", fill="blue")+
  labs(x="", y="")+
  theme(panel.background = element_blank(), axis.line = element_line(colour = "black"))
q1<-ggqqplot(fullData$count, color="blue")+
  labs(x="", y="")
p1<-plot_grid(b1,h1,q1, labels=NULL, ncol=3, rel_widths = c(2,3,3))
p1
title1 <- ggdraw() + 
  draw_label("Insect records by mountain range - Shapiro-Wilk p-value < 2.2e-16",
    fontface = 'bold')

p1final<-plot_grid(title1, p1, ncol = 1, rel_heights = c(0.1, 1), align="v")

save_plot("~/Desktop/AZ_diversity/FXA-record_stats.png",p1final,base_width=12, base_height=5)

shapiro.test(log(fullData$count))

b2<-ggplot(fullData, aes(y=log(count)))+
  geom_boxplot(color="blue")+
  labs(y="records")+
  theme(panel.background = element_blank(), axis.line = element_line(colour = "black"))
h2<-ggplot(fullData, aes(x=log(count)))+
  geom_histogram(bins=50,color="black", fill="blue")+
  labs(x="", y="")+
  theme(panel.background = element_blank(), axis.line = element_line(colour = "black"))
q2<-ggqqplot(log(fullData$count), color="blue")+
  labs(x="", y="")
p2<-plot_grid(b2,h2,q2, labels=NULL, ncol=3, rel_widths = c(2,3,3))
p2
title2 <- ggdraw() + 
  draw_label("Log Insect records by mountain range - Shapiro-Wilk p-value = 0.8178",
             fontface = 'bold')

p2final<-plot_grid(title2, p2, ncol = 1, rel_heights = c(0.1, 1), align="v")

save_plot("~/Desktop/AZ_diversity/FXB-log_record_stats.png",p2final,base_width=12, base_height=5)


#taxon counts
shapiro.test(fullData$taxa)

b3<-ggplot(fullData, aes(y=taxa))+
  geom_boxplot(color="blue")+
  labs(y="taxa")+
  theme(panel.background = element_blank(), axis.line = element_line(colour = "black"))
h3<-ggplot(fullData, aes(x=taxa))+
  geom_histogram(bins=50,color="black", fill="blue")+
  labs(x="", y="")+
  theme(panel.background = element_blank(), axis.line = element_line(colour = "black"))
q3<-ggqqplot(fullData$taxa, color="blue")+
  labs(x="", y="")
p3<-plot_grid(b3,h3,q3, labels=NULL, ncol=3, rel_widths = c(2,3,3))
p3
title3 <- ggdraw() + 
  draw_label("Insect taxa by mountain range - Shapiro-Wilk p-value = 2.171e-15",
             fontface = 'bold')

p3final<-plot_grid(title3, p3, ncol = 1, rel_heights = c(0.1, 1), align="v")

save_plot("~/Desktop/AZ_diversity/FXE-taxa_stats.png",p3final,base_width=12, base_height=5)

shapiro.test(log(fullData$taxa))

b4<-ggplot(fullData, aes(y=log(taxa)))+
  geom_boxplot(color="blue")+
  labs(y="taxa")+
  theme(panel.background = element_blank(), axis.line = element_line(colour = "black"))
h4<-ggplot(fullData, aes(x=log(taxa)))+
  geom_histogram(bins=50,color="black", fill="blue")+
  labs(x="", y="")+
  theme(panel.background = element_blank(), axis.line = element_line(colour = "black"))
q4<-ggqqplot(log(fullData$taxa), color="blue")+
  labs(x="", y="")
p4<-plot_grid(b4,h4,q4, labels=NULL, ncol=3, rel_widths = c(2,3,3))
p4
title4 <- ggdraw() + 
  draw_label("Log Insect taxa by mountain range - Shapiro-Wilk p-value = 0.4937",
             fontface = 'bold')

p4final<-plot_grid(title4, p4, ncol = 1, rel_heights = c(0.1, 1), align="v")

save_plot("~/Desktop/AZ_diversity/FXF-log_taxa_stats.png",p4final,base_width=12, base_height=5)

#CollEvent counts
shapiro.test(fullData$collEvent)

b5<-ggplot(fullData, aes(y=collEvent))+
  geom_boxplot(color="blue")+
  labs(y="Collecting events")+
  theme(panel.background = element_blank(), axis.line = element_line(colour = "black"))
h5<-ggplot(fullData, aes(x=collEvent))+
  geom_histogram(bins=50,color="black", fill="blue")+
  labs(x="", y="")+
  theme(panel.background = element_blank(), axis.line = element_line(colour = "black"))
q5<-ggqqplot(fullData$collEvent, color="blue")+
  labs(x="", y="")
p5<-plot_grid(b5,h5,q5, labels=NULL, ncol=3, rel_widths = c(2,3,3))
p5
title5 <- ggdraw() + 
  draw_label("Insect collecting events by mountain range - Shapiro-Wilk p-value < 2.2e-16",
             fontface = 'bold')

p5final<-plot_grid(title5, p5, ncol = 1, rel_heights = c(0.1, 1), align="v")

save_plot("~/Desktop/AZ_diversity/FXC-collEvents_stats.png",p5final,base_width=12, base_height=5)


shapiro.test(log(fullData$collEvent))

b6<-ggplot(fullData, aes(y=log(collEvent)))+
  geom_boxplot(color="blue")+
  labs(y="Collecting Events")+
  theme(panel.background = element_blank(), axis.line = element_line(colour = "black"))
h6<-ggplot(fullData, aes(x=log(collEvent)))+
  geom_histogram(bins=50,color="black", fill="blue")+
  labs(x="", y="")+
  theme(panel.background = element_blank(), axis.line = element_line(colour = "black"))
q6<-ggqqplot(log(fullData$collEvent), color="blue")+
  labs(x="", y="")
p6<-plot_grid(b6,h6,q6, labels=NULL, ncol=3, rel_widths = c(2,3,3))
p6
title6 <- ggdraw() + 
  draw_label("Log Insect collecting events by mountain range - Shapiro-Wilk p-value = 0.6833",
             fontface = 'bold')

p6final<-plot_grid(title6, p6, ncol = 1, rel_heights = c(0.1, 1), align="v")

save_plot("~/Desktop/AZ_diversity/FXD-log_collEvents_stats.png",p6final,base_width=12, base_height=5)


plateOut<-plot_grid(p1final,p2final,p5final,p6final,p3final,p4final, ncol = 2, rel_heights = c(1,1,1), align="v")
save_plot("~/Desktop/AZ_diversity/FX-mountain_stats.png",plateOut,base_width=24, base_height=15)


#Analyze ecoregion data for outliers and normality

shapiro.test(ecoData$insCount) #p = 0.08714
shapiro.test(ecoData$insEvents) #p = 0.1727
shapiro.test(ecoData$insTaxa) #p = 0.4199


b1<-ggplot(ecoData, aes(y=count))+
  geom_boxplot(color="blue")+
  labs(y="records")+
  theme(panel.background = element_blank(), axis.line = element_line(colour = "black"))
h1<-ggplot(fullData, aes(x=count))+
  geom_histogram(bins=50,color="black", fill="blue")+
  labs(x="", y="")+
  theme(panel.background = element_blank(), axis.line = element_line(colour = "black"))
q1<-ggqqplot(fullData$count, color="blue")+
  labs(x="", y="")
p1<-plot_grid(b1,h1,q1, labels=NULL, ncol=3, rel_widths = c(2,3,3))
p1
title1 <- ggdraw() + 
  draw_label("Insect records by mountain range - Shapiro-Wilk p-value < 2.2e-16",
             fontface = 'bold')

p1final<-plot_grid(title1, p1, ncol = 1, rel_heights = c(0.1, 1), align="v")


###################
## Final Figures ##
###################

#1A Eco regions in AZ with labels
       #qGIS export
#1B Mountain ranges in AZ with labels
      #qGIS export
#1C Insect records in AZ
       #qGIS export
#1D Insect records heatmap in AZ
       #qGIS export

#2A Insects by region

insectRegion<-ggplot(ecoData, aes(x=area_km2, y=insCount, label=NA_L3CODE)) +
  geom_point()+
  #xlim(0,120) +
  geom_text(aes(label=NA_L3CODE, hjust=0.5, vjust=-1, check_overlap=TRUE)) +
  geom_smooth(method=lm, se=FALSE) +
  stat_regline_equation(label.y = 300000, aes(label = ..eq.label..)) +
  stat_regline_equation(label.y = 250000, aes(label = ..rr.label..)) +
  labs(x = "Ecoregion area (km2)", y = "Insect records") +
  theme(panel.background = element_blank(), axis.line = element_line(colour = "black"))

insectRegion

ggsave("~/Desktop/AZ_diversity/Fig2A-insectRegion.png",insectRegion,width=8.09,height=10)

#2B Log Insect records by ecoregion
insectRegionLog<-ggplot(ecoData, aes(x=log(area_km2), y=log(insCount), label=NA_L3CODE)) +
  geom_point()+
  #xlim(0,120) +
  geom_text(aes(label=NA_L3CODE, hjust=0.5, vjust=-1, check_overlap=TRUE)) +
  geom_smooth(method=lm, se=FALSE) +
  stat_regline_equation(label.y = 12, aes(label = ..eq.label..)) +
  stat_regline_equation(label.y = 11.5, aes(label = ..rr.label..)) +
  labs(x = "Log Ecoregion area (km2)", y = "log Insect Records") +
  theme(panel.background = element_blank(), axis.line = element_line(colour = "black"))

insectRegionLog

ggsave("~/Desktop/AZ_diversity/Fig2B-insectRegionLog.png",insectRegionLog,width=8.09,height=10)


#2C Insect events by ecoregion

eventRegion<-ggplot(ecoData, aes(x=area_km2, y=insEvents, label=NA_L3CODE)) +
  geom_point()+
  #xlim(0,120) +
  geom_text(aes(label=NA_L3CODE, hjust=0.5, vjust=-1, check_overlap=TRUE)) +
  geom_smooth(method=lm, se=FALSE) +
  stat_regline_equation(label.y = 12000, aes(label = ..eq.label..)) +
  stat_regline_equation(label.y = 10000, aes(label = ..rr.label..)) +
  labs(x = "Ecoregion area (km2)", y = "Collecting events") +
  theme(panel.background = element_blank(), axis.line = element_line(colour = "black"))

eventRegion

ggsave("~/Desktop/AZ_diversity/Fig2C-eventRegion.png",eventRegion,width=8.09,height=10)

#2D Log events by ecoregion
eventRegionLog<-ggplot(ecoData, aes(x=log(area_km2), y=log(insEvents), label=NA_L3CODE)) +
  geom_point()+
  #xlim(0,120) +
  geom_text(aes(label=NA_L3CODE, hjust=0.5, vjust=-1, check_overlap=TRUE)) +
  geom_smooth(method=lm, se=FALSE) +
  stat_regline_equation(label.y = 8.5, aes(label = ..eq.label..)) +
  stat_regline_equation(label.y = 8, aes(label = ..rr.label..)) +
  labs(x = "Log Ecoregion area (km2)", y = "Log Collecting events") +
  theme(panel.background = element_blank(), axis.line = element_line(colour = "black"))

eventRegionLog

ggsave("~/Desktop/AZ_diversity/Fig2D-eventRegionLog.png",eventRegionLog,width=8.09,height=10)

#2E Insect taxa by ecoregion

taxaRegion<-ggplot(ecoData, aes(x=area_km2, y=insTaxa, label=NA_L3CODE)) +
  geom_point()+
  #xlim(0,120) +
  geom_text(aes(label=NA_L3CODE, hjust=0.5, vjust=-1, check_overlap=TRUE)) +
  geom_smooth(method=lm, se=FALSE) +
  stat_regline_equation(label.y = 12000, aes(label = ..eq.label..)) +
  stat_regline_equation(label.y = 10000, aes(label = ..rr.label..)) +
  labs(x = "Ecoregion area (km2)", y = "Insect Taxa") +
  theme(panel.background = element_blank(), axis.line = element_line(colour = "black"))

taxaRegion

ggsave("~/Desktop/AZ_diversity/Fig2E-instaxaRegion.png",taxaRegion,width=8.09,height=10)

#2F Log Insect taxa by ecoregion
taxaRegionLog<-ggplot(ecoData, aes(x=log(area_km2), y=log(insTaxa), label=NA_L3CODE)) +
  geom_point()+
  #xlim(0,120) +
  geom_text(aes(label=NA_L3CODE, hjust=0.5, vjust=-1, check_overlap=TRUE)) +
  geom_smooth(method=lm, se=FALSE) +
  stat_regline_equation(label.y = 9, aes(label = ..eq.label..)) +
  stat_regline_equation(label.y = 8.5, aes(label = ..rr.label..)) +
  labs(x = "Log Ecoregion area (km2)", y = "Log Insect Taxa") +
  theme(panel.background = element_blank(), axis.line = element_line(colour = "black"))

taxaRegionLog

ggsave("~/Desktop/AZ_diversity/Fig2F-instaxaRegionLog.png",taxaRegionLog,width=8.09,height=10)


figure2<-plot_grid(insectRegion, insectRegionLog, eventRegion, eventRegionLog, taxaRegion, taxaRegionLog, ncol = 2, rel_heights=c(1,1,1), align="v")
save_plot("~/Desktop/AZ_diversity/Fig2-insectByRegion.png", figure2, base_width=16.18,base_height=20)

#3A Insect records by mountain range

insectMountain<-ggplot(fullData, aes(x=Area_km2, y=count, label=MapID)) +
  geom_point()+
  #xlim(0,120) +
  geom_text(aes(label=MapID, hjust=0.5, vjust=-1, check_overlap=TRUE)) +
  geom_smooth(method=lm, se=FALSE) +
  stat_regline_equation(label.y = 90000, aes(label = ..eq.label..)) +
  stat_regline_equation(label.y = 70000, aes(label = ..rr.label..)) +
  labs(x = "Mountain range area (km2)", y = "Insect records") +
  theme(panel.background = element_blank(), axis.line = element_line(colour = "black"))

insectMountain

ggsave("~/Desktop/AZ_diversity/Fig3A-insectMountain.png",insectMountain,width=8.09,height=10)

nooutMountain<-ggplot(noOutliers, aes(x=Area_km2, y=count, label=MapID)) +
  geom_point()+
  #xlim(0,120) +
  geom_text(aes(label=MapID, hjust=0.5, vjust=-1, check_overlap=TRUE)) +
  geom_smooth(method=lm, se=FALSE) +
  stat_regline_equation(label.y = 10000, aes(label = ..eq.label..)) +
  stat_regline_equation(label.y = 7000, aes(label = ..rr.label..)) +
  labs(x = "Mountain range area (km2)", y = "Insect records") +
  theme(panel.background = element_blank(), axis.line = element_line(colour = "black"))

nooutMountain


#3B Plant records by mountain range

insectMountainLog<-ggplot(fullData, aes(x=log(Area_km2), y=log(count), label=MapID)) +
  geom_point()+
  #xlim(0,120) +
  geom_text(aes(label=MapID, hjust=0.5, vjust=-1, check_overlap=TRUE)) +
  geom_smooth(method=lm, se=FALSE) +
  stat_regline_equation(label.y = 12, aes(label = ..eq.label..)) +
  stat_regline_equation(label.y = 10, aes(label = ..rr.label..)) +
  labs(x = "Log Mountain range area (km2)", y = "Log Insect Records") +
  theme(panel.background = element_blank(), axis.line = element_line(colour = "black"))

insectMountainLog

ggsave("~/Desktop/AZ_diversity/Fig3B-insectMountainLog.png",insectMountainLog,width=8.09,height=10)


#3C Collecting events by mountain range

eventsMountain<-ggplot(fullData, aes(x=Area_km2, y=collEvent, label=MapID)) +
  geom_point()+
  #xlim(0,120) +
  geom_text(aes(label=MapID, hjust=0.5, vjust=-1, check_overlap=TRUE)) +
  geom_smooth(method=lm, se=FALSE) +
  stat_regline_equation(label.y = 9000, aes(label = ..eq.label..)) +
  stat_regline_equation(label.y = 7000, aes(label = ..rr.label..)) +
  labs(x = "Mountain range area (km2)", y = "Collecting events") +
  theme(panel.background = element_blank(), axis.line = element_line(colour = "black"))

eventsMountain

ggsave("~/Desktop/AZ_diversity/Fig3C-eventsMountain.png",eventsMountain,width=8.09,height=10)


#3D Log Collecting events by mountain range

eventsMountainLog<-ggplot(fullData, aes(x=log(Area_km2), y=log(collEvent), label=MapID)) +
  geom_point()+
  #xlim(0,120) +
  geom_text(aes(label=MapID, hjust=0.5, vjust=-1, check_overlap=TRUE)) +
  geom_smooth(method=lm, se=FALSE) +
  stat_regline_equation(label.y = 9.5, aes(label = ..eq.label..)) +
  stat_regline_equation(label.y = 8, aes(label = ..rr.label..)) +
  labs(x = "Log Mountain range area (km2)", y = "Log Collecting events") +
  theme(panel.background = element_blank(), axis.line = element_line(colour = "black"))

eventsMountainLog

ggsave("~/Desktop/AZ_diversity/Fig3C-eventsMountainLog.png",eventsMountainLog,width=8.09,height=10)

#3E Insect taxa by mountain range

taxaMountain<-ggplot(fullData, aes(x=Area_km2, y=taxa, label=MapID)) +
  geom_point()+
  #xlim(0,120) +
  geom_text(aes(label=MapID, hjust=0.5, vjust=-1, check_overlap=TRUE)) +
  geom_smooth(method=lm, se=FALSE) +
  stat_regline_equation(label.y = 6200, aes(label = ..eq.label..)) +
  stat_regline_equation(label.y = 5600, aes(label = ..rr.label..)) +
  labs(x = "Mountain range area (km2)", y = "Insect taxa count") +
  theme(panel.background = element_blank(), axis.line = element_line(colour = "black"))

taxaMountain

ggsave("~/Desktop/AZ_diversity/Fig3E-taxaMountain.png",taxaMountain,width=8.09,height=10)

#3F Log Insect taxa by mountain range

taxaMountainLog<-ggplot(fullData, aes(x=log(Area_km2), y=log(taxa), label=MapID)) +
  geom_point()+
  #xlim(0,120) +
  geom_text(aes(label=MapID, hjust=0.5, vjust=-1, check_overlap=TRUE)) +
  geom_smooth(method=lm, se=FALSE) +
  stat_regline_equation(label.y = 8, aes(label = ..eq.label..)) +
  stat_regline_equation(label.y = 7, aes(label = ..rr.label..)) +
  labs(x = "Log Mountain range area (km2)", y = "Log Insect taxa count") +
  theme(panel.background = element_blank(), axis.line = element_line(colour = "black"))

taxaMountainLog

ggsave("~/Desktop/AZ_diversity/Fig3F-taxaMountainLog.png",taxaMountainLog,width=8.09,height=10)

figure3<-plot_grid(insectMountain, insectMountainLog, eventsMountain, eventsMountainLog, taxaMountain, taxaMountainLog, ncol = 2, rel_heights=c(1,1,1), align="v")
save_plot("~/Desktop/AZ_diversity/Fig3-insectByMountain.png", figure3, base_width=16.18,base_height=20)


#4A insect records by mountain peak height

insectMtpeak<-ggplot(fullData, aes(x=Elev.m, y=count, label=MapID)) +
  geom_point()+
  ylim(0,7000) +
  geom_text(aes(label=MapID, hjust=0.5, vjust=-1, check_overlap=TRUE)) +
  geom_smooth(method=lm, se=FALSE) +
  stat_regline_equation(label.y = 6200, aes(label = ..eq.label..)) +
  stat_regline_equation(label.y = 5600, aes(label = ..rr.label..)) +
  labs(x = "Mountain range highest peak (m)", y = "Insect record count") +
  #ggtitle("B. Beetle Species by Island Distance to Mainland") +
  #theme(plot.title = element_text(hjust = 0.5)) +
  theme(panel.background = element_blank(), axis.line = element_line(colour = "black"))

insectMtpeak

ggsave("~/Desktop/AZ_diversity/Fig4A-insectMtpeak.png",insectMtpeak,width=8.09,height=10)


#4B Insect records by mountain prominence

insectMtprom<-ggplot(fullData, aes(x=Prominence, y=count, label=MapID)) +
  geom_point()+
  ylim(0,7000) +
  geom_text(aes(label=MapID, hjust=0.5, vjust=-1, check_overlap=TRUE)) +
  geom_smooth(method=lm, se=FALSE) +
  stat_regline_equation(label.y = 6200, aes(label = ..eq.label..)) +
  stat_regline_equation(label.y = 5600, aes(label = ..rr.label..)) +
  labs(x = "Mountain range prominence (ft)", y = "Insect record count") +
  #ggtitle("B. Beetle Species by Island Distance to Mainland") +
  #theme(plot.title = element_text(hjust = 0.5)) +
  theme(panel.background = element_blank(), axis.line = element_line(colour = "black"))

insectMtprom

ggsave("~/Desktop/AZ_diversity/Fig4B-insectMtprom.png",insectMtprom,width=8.09,height=10)

#4C insect taxa by mountain peak height

instaxaMtpeak<-ggplot(fullData, aes(x=Elev.m, y=taxa, label=MapID)) +
  geom_point()+
  ylim(0,7000) +
  geom_text(aes(label=MapID, hjust=0.5, vjust=-1, check_overlap=TRUE)) +
  geom_smooth(method=lm, se=FALSE) +
  stat_regline_equation(label.y = 6200, aes(label = ..eq.label..)) +
  stat_regline_equation(label.y = 5600, aes(label = ..rr.label..)) +
  labs(x = "Mountain range highest peak (m)", y = "Insect taxa count") +
  #ggtitle("B. Beetle Species by Island Distance to Mainland") +
  #theme(plot.title = element_text(hjust = 0.5)) +
  theme(panel.background = element_blank(), axis.line = element_line(colour = "black"))

instaxaMtpeak

ggsave("~/Desktop/AZ_diversity/Fig4C-instaxaMtpeak.png",instaxaMtpeak,width=8.09,height=10)


#4D Insect taxa by mountain prominence

instaxaMtprom<-ggplot(fullData, aes(x=Prominence, y=taxa, label=MapID)) +
  geom_point()+
  ylim(0,7000) +
  geom_text(aes(label=MapID, hjust=0.5, vjust=-1, check_overlap=TRUE)) +
  geom_smooth(method=lm, se=FALSE) +
  stat_regline_equation(label.y = 6200, aes(label = ..eq.label..)) +
  stat_regline_equation(label.y = 5600, aes(label = ..rr.label..)) +
  labs(x = "Mountain range prominence (ft)", y = "Insect taxa count") +
  #ggtitle("B. Beetle Species by Island Distance to Mainland") +
  #theme(plot.title = element_text(hjust = 0.5)) +
  theme(panel.background = element_blank(), axis.line = element_line(colour = "black"))

instaxaMtprom

ggsave("~/Desktop/AZ_diversity/Fig4D-instaxaMtprom.png",instaxaMtprom,width=8.09,height=10)


sandtanks<-read.csv("~/Desktop/AZ_diversity/SandTanks.csv")
stBeetles<-sandtanks %>% count(scientificName)
stOut<-iNEXT(stBeetles$n, q=0, datatype="abundance") #Species Richness estimate: 193.53769 (141 observed)
stOut
ggiNEXT(stOut)

fig6<-ggiNEXT(stOut, type=1) +
  theme(legend.position="none")  

save_plot("~/Desktop/AZ_diversity/F6-SandTankColeoptera.png",fig6, base_width=12, base_height=8)
